# Supplementary material for: Determinants of hydroxyurea use among doctors, nurses and sickle cell disease patients in Nigeria
Source: PLoS One. 2022 Nov 10;17(11):e0276639. doi: 10.1371/journal.pone.0276639 (PMC9682971; doi:10.1371/journal.pone.0276639)
Supplement: S1 Data — (XLSX) [file pone.0276639.s001.xlsx]

## Sheet: Sheet2
record_id	about_you	health_facility	ministry_parastatal	level_care_facility	name_care_facility	location	country	profession	position	position_others	age	gender	marital_status	highest_edu_stat	specialty	other_specialty	question_1	if_yes_to_hu_use	barriers_1	barriers_2	barriers_3	barriers_4	barriers_5	barriers_6	barriers_7	barriers_8	barriers_9	other_specify	motivators_1	motivators_2	motivators_3	motivators_4	motivators_5	motivators_6	motivators_7	motivators_8	others_mtv1_sfy	hu_usage_in_scd_patients_in_nigeria_complete
1	1	1		1	Testing	FCT, Abuja	Nigeria				32	1	2		7		1	3	1	2	3	2	2	3	3	1			1	2	3	2	2	2	2			2
4	1	1		3	UATH	FCT, Abuja	Nigeria					1	1		1		1	2	3	2	1	2	2	2	2	1			3	2	3	3	3	2	1			2
5	1	1		3	UATH	FCT, Abuja	Nigeria					1	1		1		1	2	1	1	1	2	2	2	2	1			3	3	3	3	2	2	2			2
6	1	1		3	university of abuja	FCT, Abuja	Nigeria				58 years	2	1		2		1	2	1	1	1	2	2	2	3	1			3	3	3	3	2	2	1			2
9	1	1		3	UATH	FCT, Abuja	Nigeria				61	2	1		1		1	2	1	1	1	2	1	2	1	3			3	3	3	3	3	2	2			2
12	1	1		3	university of abuja	FCT, Abuja	Nigeria				6	2			2				2	2	1	2	2	2	2	0			1	2	2	2	2	2	2			2
29	1	1		1	juj	FCT, Abuja	Nigeria				4	1			1																							0
31	1	1		3	University of Abuja Teaching Hospital, Gwagwalada	FCT, Abuja	Nigeria				6	1			1				2	3	2	2	2	3	2	3	3		1	2	1	1	1	2	2	2		2
36	1	1		1	Testing	FCT, Abuja	Nigeria				4	1			1		1	4	1	1	1	1	1	1	1	1	1		1	1	1	1	1	1	1	1		2
37	1	1		1	Testing	FCT, Abuja	Nigeria				4	1			7		1	3	1	1	1	1	1	1	1	1	1	QD	3	3	3	3	3	3	3	1	SD	2
38	1	1		3	UATH	FCT, Abuja	Nigeria				7	2			1		1	4	2	4	2	2	4	4	2	4	2	Information about this is not widely available outside the circle of SCD experts so even when patients are counselled, such information may be countered by their authority figures	1	1	1	1	1	2	2	2	A brand of oxyurea is made in Nigeria and easily available from the company representatives who link patients up directly to outlet pharmacies in different zones of the country.	2
39	1	1		3	UATH Gwagwalada	FCT, Abuja	Nigeria				6	1			1		1	2	2	3	2	3	2	3	2	3	3		3	2	2	2	2	2	3	3		2
41	1	1		3	Ahmadu Bello University Teaching Hospital	Kaduna State	Nigeria				5	1			1		1	1	3	3	3	3	2	3	2	1	1	Cost of monitoring	1	2	1	1	2	3	2	1	HU is not affordable to most people	2
42	1	1		3	OAUTHC	Ile-ife, Osun state	Nigeria				7	2			1		1	3	4	4	4	4	3	1	2	2	4		2	2	2	2	1	3	2	3		2
43	1	1		3	Obafemi Awolowo University Teaching Hospital Wesley Guild Hospital unit, Ilesa	Ilesa	Nigeria				5	1			2		1	3	2	3	2	2	3	2	4	2	2	Some patients or their caregivers are afraid of the drug	1	1	1	1	1	1	1	1	Some patients believe HU is a wonder drug	2
44	1	1		3	Jos University Teaching Hospital	Plateau State	Nigeria				5	1			2		1	5	2	2	2	3	3	3	3	3	2	None affordability despite being relatively cheap. Burnout syndrome (tired of taking medication)	1	1	1	1	3	2	2	2	Encouragement from other patients who are using hydroxyures	2
46	1	1		3	Federal Medical Center,	Keffi, Nasarawa State	Nigeria				4	2			2		2		3	2	1	3	1	2	1	3	2	Limited access	2	2	2	2	3	4	4	2	Availability, knowledge of use and logistics of monitoring are the key factors militating it's use.	2
47	1	1		3	Federal Medical centre Keffi Nasarawa state NIGERIA	Keffi, Nasarawa State	Nigeria				6	2			2		1	1	2	3	3	2	2	2	2	3	1	Most patients in our environment of practice (Semi-urban) have financial constraints and high level of illiteracy. Women/Mothers who are the main caregivers often have no means of income nor empowered to make decisions about acceptance of care for SCA children. Cultural barriers which avoids any medication that may affect fertility negatively such as HU.	1	1	1	2	2	3	3	1	Providing the HU at subsidized or at no cost to the clients will help. Continuous psychological and counselling Guaranteed laboratory support Reactivation and funding of the Nigerian National Programme guidelines for the diagnosis, management, prevention and control of SCD.	2
49	1	1		3	Federal Medical Centre,Keffi,Nasarawa	Keffi, Nasarawa State	Nigeria				4	1			6		2		3	3	3	3	2	2	2	3												0
50	1	1		3	Federal Medical Centre	Keffi, Nasarawa State	Nigeria				4	1			6		2		3	3	3	3	2	2	2	3	2	None	2	2	2	2	2	3	3	3		2
51	1	1		3	Federal Medical Centre Keffi	Keffi, Nasarawa State	Nigeria				4	1			2		2		3	2	2	3	3	2	3	3	2	Low acceptance on the part of parents	2	2	2	2	2	4	4	4		2
53	1	1		3	Federal Medical Center Keffi	Keffi, Nasarawa State	Nigeria				5	2			6		2		3	3	2	3	2	2	2	2	3		2	3	2	2	2	3	3	3		2
54	1	1		3	FMC Keffi	Keffi, Nasarawa State	Nigeria				4	2			6		2		4	4	4	2	2	2	3	2	2	Has not been officially adopted at the facility level.	2	3	1	2	1	3	3	2	If guidelines are locally adopted at facility level	2
55	1			4			Nigeria					2			1																							0
56	1	1		3	Federal medical center keffi	Keffi, Nasarawa State	Nigeria				4	2			6		2		4	4	4	4	3	3	3	3	2	Burden of cost of drugs on caregivers	2	2	2	2	2	3	3	3		2
57	1	1		3	Federal Medical Centre, Keffi	Keffi, Nasarawa State	Nigeria				4	2			6		2		3	2	2	2	3	2	3	1	2	Parental knowledge on side effects and cost. Also acceptance level on both healthcare and caregiver levels										0
58	1	1		3	Federal medical center Keffi	Keffi, Nasarawa State	Nigeria				4	2			6		2		2	2	1	4	3	3	2	3	3		1	1	1	2	2	3	4	3		2
59	1	1		3	Federal Medical Centre, Keffi	Keffi, Nasarawa State	Nigeria				4	2			6		2		3	3	2	3	3	2	2	2	4		2	1	1	2	2	3	3	4		2
60	1	1		3	Alex Ekwueme Federal University Teaching Hospital, Abakaliki, Ebonyi State, Nigeria	Abakaliki, Ebonyi State	Nigeria				5	2			1		2		2	3	2	4	3	2	3	3	2	Patients not willing to take it even when prescribed.	2	2	1	1	1	3	2	3		2
61	1	1		3	RSUTH	Rivers State	Nigeria				4	2			1		1	2	3	3	3	3	2	3	3	3	3		1	2	1	1	2	2	2	3		2
62	1	1		3	Federal medical center keffi	Keffi, Nasarawa State	Nigeria				4	2			2		2		2	2	2	4	3	2	3	3	3		2	3	2	2	2	3	2	3		2
63	1	1		3	Aminu Kano Teaching Hospital	Kano State	Nigeria				6	2			1		1	2	3	3	3	3	2	2	3	3	3		2	2	2	2	2	2	2	4		2
66	1	1		3	Federal medical center Keffi	Keffi, Nasarawa State	Nigeria				4	2			6		1	2	3	3	3	3	2	2	2	3	2	Parental consent	3	3	2	2	2	3	3	4		2
67	1	1		3	Federal Medical Centre	Keffi, Nasarawa State	Nigeria				4	2			6		1	3	4	2	3	3	3	2	2	4	3		2	2	2	2	2	4	2	4		2
69	1	1		3	Nnamdi Azikiwe University Teaching Hospital	Anambra State	Nigeria				6	1			1		1	6	2	2	2	3	2	2	4	2	2	Nil	1	1	1	1	1	4	1	1	Nil	2
70	1	1		3	Federal Medical Center keffi	Keffi, Nasarawa State	Nigeria				4	2			6		2		3	1	2	3	2	3	2	3	4		2	3	1	1	4	4	4	4		2
71	1	1		3	AEFUTHA	Abakaliki, Ebonyi State	Nigeria				5	2			1		2																					0
72	1	1		3	Federal Medical Centre	Keffi, Nasarawa State	Nigeria				4	2			6		2		2	2	2	2	2	2	2	1	2	Safety levels and toxicity of the hydroxyurea	2	2	1	2	3	4	4	2	Affordable by those who use it	2
73	1	1		3	NAUTH	Anambra State	Nigeria				4	2			4		2		3	3	3	3	3	2	3	2	3		2	2	2	2	2	3	3	3		2
74	1	1		3	Irrua Specialist Teaching Hospital, Irrua	Edo State	Nigeria				6	1			1		1	5	2	3	1	2	1	3	2	1	1	Many patients do not access healthcare facilities where they can be properly guided on the use of HU for social, financial and, probably, other reasons	1	2	1	1	1	3	3	1	Many health care givers are unaware of the benefits of the drugs and so do not prescribe it. Others are used to prescribing nutritional supplements such as Ciklavit, which is equally expensive, and therefore find it difficult to recommend HU as an addition because of the increased financial burden it will impact on patients.	2
78	1	2		2	Eseohe Medical Centre	Edo State	Nigeria				5	1			2		1	2	2	2	2	2	2	2	1	1	1	Poor accessibility to HU	3	2	2	2	3	3	3	2	HU is not readily available	2
79	1	1		3	Irrua Specialist Teaching Hospital	Edo State	Nigeria				5	1			4		2		2	2	2	2	3	3	3	3	3		2	2	2	2	2	3	3	3		2
80	1	1		3	Federal Medical Centre Keffi	Keffi, Nasarawa State	Nigeria				4	2			2		2		2	2	2	2	2	3	2	2	3											0
81	1	1		3	FMC Keffi	Keffi, Nasarawa State	Nigeria				5	1			2		2		3	1	1	3	3	2	1	2	2	Caregivers unwilling to try HU due to side effects	2	2	2	2	2	4	4	4		2
82	1	1		3	FMC KEFFI	Keffi, Nasarawa State	Nigeria				4	2			2		2		4	3	4	4	2	2	2	3	2	Inadequate laboratory support	2	3	2	2	3	2	2	2	Not every patient is placed on it.	2
87	1	1		3	Federal medical centre	Keffi, Nasarawa State	Nigeria				4	2			2		2		2	2	3	2	1	2	3	3	3		2	3	2	2	3	3	3	2	It is not being used for patients routinely in our facility	2
88	1	1		2	Nyanya General Hospital	FCT, Abuja	Nigeria				5	2			2		2		1	3	3	2	2	2	1	2	2	Irregular follow-up due to parent and patient fatigue	1	3	1	2	2	4	3	2	Reduces frequency of blood transfusion and severe crises	2
90	1	1		3	University of abuja teaching hospital	FCT, Abuja	Nigeria				6	2			2		1	2	2	2	1	2	2	3	2	2	3		1	1	1	1	1	2	3	3		2
92	1	1		3	Federal medical center	Keffi, Nasarawa State	Nigeria				4	2			6		2		2	2	2	2	2	1	2	3	3		3	2	1	1	1	3	3	3		2
94	1	1		3	UCH	Ibadan	Nigeria				6	1			2		1	3	3	3	3	3	3	3	3	4	1	Cost of paying for tests used in monitoring and non availability of liquid preps for young children who cannot swallow capsules	2	2	1	1	1	1	3	4		2
95	1	1		3	National hospital	FCT, Abuja	Nigeria				5	2			7	Obstetrician Gynaecologist	2		2																			0
96	1	2		2	Bene clinic	Plateau State	Nigeria				6	2			5		1	5	2	2	2	3	2	4	3	3	3		2	2	2	2	2	2	2	3		2
97	1	1		3	UPTH PORT HARCOURT	Rivers State	Nigeria				5	2			2		2		1	2	1	3	2	2	2	2	3		1	1	1	2	2	2	3	3		2
98	1	1		3	Alex Ekwueme Federal University Teaching Hospital Abakaliki	Abakaliki, Ebonyi State	Nigeria				5	1			2		2		3	3	3	4	4	2	4	3	3		1	1	1	2	2	2	3	3		2
99	1	1		3	Lagos State University Teaching Hospital	Lagos State	Nigeria				6	2			2		1	4																				0
100	1	1		3	federal Medical Centre Keffi	Keffi, Nasarawa State	Nigeria				5	2			2		1	1	2	1	1	1	1	1	1	2	2	unavailability of adequate laboratory support.	1	3	1	1	2	3	4	2	financial constraints	2
101	1	2		2	The Premier Specialist Medical center	Lagos State	Nigeria				5	2			2		1	3	2	3	2	2	4	3	3	2	2	Parents read about the side effects and are scared to use it	1	1	1	1	1	1	2	2	The patients once they see the benefits are quick to continue usage.	2
102	1	1		3	UNTH Enugu, Nigeria	Enugu State	Nigeria				5	1			1		1	1	2	3	3	3	4	2	3	2	1	HU is used for severe cases in my practice as it has side effects and its safety in pregnancy is not known.	2	3	2	2	2	2	2	4		2
104	1	1		3	FMC	Birnin Kebbi Kebbi state	Nigeria				5	2			7	Ophthalmologist	2		3	2	2	2	3	3	3	2	2	Poverty, ignorant on the part of the patient	1	1	2	2	2	2	3	3		2
105	1	1		2	Hasiya Bayero Paediatric Hospital	Kano State	Nigeria				6	2			2		1	1	2	2	1	3	3	3	4	4	3		1	1	1	1	2	4	4	3		2
106	1	1		3	UPTH	Rivers State	Nigeria				5	2			7	Obstetrician	2		4	4	4	4	4	4	4	4	4		2	2	2	2	2	2	2	3		2
107	1	1		3	Abuja	FCT, Abuja	Nigeria				5	2			4		2		2	2	2	3	3	3	2	2	3		2	2	2	2	2	3	3	3		2
108	1	1		3	FMC	Keffi, Nasarawa State	Nigeria				5	1			6		2		2	2	1	2	3	3	1	2	2											0
109	1	1		3	OAUTH	Ile-ife, Osun state	Nigeria				4	2			6		2		2	3	2	3	3	2	3	3	3		1	3	2	2	2	3	3	3		2
111	1	1		3	Aminu Kano Teaching hospital	Kano State	Nigeria				6	2			2		2		4	4	1	2	2	3	3	3	2	Most doctors are not aware of its usefulness in Sickle cell anaemia	2	2	2	2	2	2	2	2	Many patients are unaware of HU and so don't ask their doctors for it	2
112	1	1		2	MDH	FCT, Abuja	Nigeria				5	2			2		1	1	3	2	3	3	2	2	3	3	3											0
113	1	1		3	AEFUTHA	Abakaliki, Ebonyi State	Nigeria				5	2			1		2		2	2	3	2	2	3	3	2	2	Patients compliance	1	3	2	2	2	3	3			0
114	1	1		3	Ahmadu Bello University teaching hospital	Kaduna State	Nigeria				7	2			2		2		1	3	2	3	3	3	2	3	2	Availability,	1	2	2	2	2	2	3	3		2
116	1	1		2	Wuse District Hospital	FCT, Abuja	Nigeria				6	2			2		1	1	3	3	3	3	3	2	3	3	2	Indications for use in children is limited Drug formulation in Capsules most of the time which is not suitable for the younger age group	2	2	2	2	2	3	2	2	Side effects	2
117	1	1		3	Federal Medical Centre	Asaba, Delta State	Nigeria				5	2			2		1	6	2	3	2	2	1	3	3	2	4		1	3	1	2	1	3	3	2	Drug burden.	2
121	1	2		2	Lifeway Medical Centre	FCT, Abuja	Nigeria				6	1			1		1	5	3	2	2	3	2	2	3	3	2	Unavailability of HU in rural areas	1	2	2	2	2	2	3	3		2
122	1	1		3	University of Uyo Teaching Hospital	Uyo, Akwa Ibom	Nigeria				5	1			1		1	3	2	2	3	3	2	3	3	4	2	Fear of cancer. Some patients especially the educated ones habour this fear	1	3	1	2	2	2	2	2	The price of H U should be subsidised	2
123	1	1		3	University of Abuja Teaching Hospital, Nigeria	FCT, Abuja	Nigeria				4	1			7	Urologist	2		3	2	2	3	2	2	2	3	2	Awareness is poor	2	3	2	2	1	3	3	4		2
124	1	1		3	University of Abuja Teaching Hospital	FCT, Abuja	Nigeria				5	1			7	Urologist	1	1	2	3	2	2	3	2	2	3	3		2	2	2	2	2	3	2	3		2
125	1	1		3	University of Abuja Teaching Hospital, Gwagwalada	FCT, Abuja	Nigeria				5	1			7	Obstetrician Gynaecologist	2		3	2	2	3	2	3	2	3	2	Non availability	2	3	2	2	2	3	4	2	It is costly	2
126	1	1		3	UATH	FCT, Abuja	Nigeria				5	2			7	Obstetrician Gynaecologist	2		3	3	3	3	2	2	3	3	2	Generalized weakness	1	3	2	2	2	3	2	2	Good	2
129	1	1		3	University of Abuja Teaching Hospital	FCT, Abuja	Nigeria				4	1			6		1	1	2	4	2	3	3	1	3	2	2	Fear of side effects on the parts of the patients especially one that has to do with infertility	2	2	2	2	2	2	3	4		2
130	1	1		3	UATH	FCT, Abuja	Nigeria				5	1			2		2		2	2	2	2	3	2	3	2	2	Care givers not convinced of benefits	2	2	2	2	2	2	3	2	They are convinced of benefits after a counceling sessions	2
133	1	1		3	University of Abuja Teaching Hospital	FCT, Abuja	Nigeria				4	1			6																							0
134	1	1		3	University of Abuja Teaching Hospital	FCT, Abuja	Nigeria				4	2			4		2																					0
135	1	1		3	University of Abuja Teaching Hospital	FCT, Abuja	Nigeria				5	2			2		2																					0
136	1	1		3	University of Abuja Teaching Hospital Gwagwalada Abuja	FCT, Abuja	Nigeria				4	1			6		2		2	3	2	3	1	1	2	3	4		2	3	2	2	2	3	3	4		2
138	1	1		3	University of Abuja Teaching Hospital	FCT, Abuja	Nigeria				6	1			7	Surgery	2		1	3	2	2	3	3	3	3	3		2	2	2	2	2	2	2	3		2
139	1	1		3	UATH Gwagwalada	FCT, Abuja	Nigeria				6	1			7	Otorhinolaryngology	2		4	4	3	3	4	4	4	4	4		2	1	1	1	1	3	4	4		2
140	1	1		3	University of Abuja teaching hospital	FCT, Abuja	Nigeria				4	2			6		1	2																				0
141	1	1		3	University of Abuja Teaching Hospital	FCT, Abuja	Nigeria				6	1			7	Microbiologist	2		3	3	1	1	3	2	2	2	4		2	2	2	2	2	2	4	4		2
142	1	1		3	UATH	FCT, Abuja	Nigeria				5	1			7	Urologist	2		2																			0
143	1	1		3	University of Abuja Teaching Hospital	FCT, Abuja	Nigeria				6	1			7	Surgery	2		4	3	3	3	3	3	2	3	3		3	3	2	2	2	3	3	3		2
144	1	1		3	UATH Abuja	FCT, Abuja	Nigeria				6	1			7	Public health Practioner	2		2	3	2	2	3	2	2	2	2	HU not readily available in the health facilities	2	3	2	2	2	3	3	3		2
145	1	1		3	University of Abuja Teaching Hospital	FCT, Abuja	Nigeria				7	2			1		1	4	2	4	1	2	4	4	2	4	2	Guideline not circulated Information from important family members or policy makers who are ignorant may contradict doctors recommendations	2	2	2	2	2	2	2	1	They have information about its usefulness from other patients or trusted sources	2
146	1	1		3	Alex Ekwueme Federal University Teaching Hospital Hospital Abakaliki	Abakaliki, Ebonyi State	Nigeria				4	1			6		1	1	1	1	1	4	4	4	4	4	4		1	1	1	1	1	1	1	4		2
147	1	1		1	PHC facilities	FCT, Abuja	Nigeria				6	1			7	Public health Practioner	2		2	2	2	2	3	2	2	2	2	Most SCD Clients attend emergency facilities in secondary and tertiary health institutions	2	2	2	2	3	3	3	2	HU is not available in the community.	2
148	1	1		3	UATH	FCT, Abuja	Nigeria				6	1			1		1	1	2	3	2	3	2	3	2	3	3		1	2	1	1	1	2	3	3		2
149	1			3	OAUTHC	Ile-ife, Osun state	Nigeria				7				1																							0
150	1	1		3	Federal Medical Center Keffi	Keffi, Nasarawa State	Nigeria				6	1			1		1	3	3	2	2	2	3	3	3	3	2	Patients misunderstanding especially as related to HU in some cancerous diseases	2	2	2	2	1	1	1	2	Patients education materials	2
151	1	1		3	Barau Dikko Teaching Hospital/ Kaduna State University	Kaduna State	Nigeria				5	2			1		1	2	2	3	2	3	2	3	2	3	2	Patient compliance Financial burden of sustaining the drug Pill fatigue	1	2	1	1	1	1	1	1	Making it freely available or included in the NHIS or the state contributory health scheme package will encourage a lot of patients to take HU	2
152	1	1		3	Alex Ekwueme Federal University Teaching Hospital	Abakaliki, Ebonyi State	Nigeria				5	1			6		1	1	3	2	2	1	3	2	4	2	2	Fear of infertility in men Fear of malignant transformation of haematopoetic cells	2	2	2	1	2	1	1	2	Though available but the cost has also posed some challenges	2
154	1	1		3	LUTH	Lagos State	Nigeria				7	1			1		1	4	2	2	1	2	2	2	3	2	2	Fear of side effects including secondary cancer	2	2	2	2	2	2	2	4		2
155	1	1		3	LUTH	Lagos State	Nigeria				5	2			1		1	6	2	3	1	3	2	3	3	4	3		2	2	1	1	2	3	2	4		2
156	1	1		3	Aminu Kano Teaching Hospital	Kano State	Nigeria				4	1			1		1	1	3	3	2	2	2	1	2	3	3		1	2	2	2	2	2	2	3		2
157	1			3	Uath	FCT, Abuja	Nigeria				4	2			6																							0
158	1	1		3	Uath	FCT, Abuja	Nigeria				4	2			6		1	3	3	2	2	3	2	2	3	2	2	Pt education	2	3	1	2	2	4	3	4		2
159	1	1		3	University of Abuja Teaching Hospital	FCT, Abuja	Nigeria				3	1			6		1																					0
160	1	1		3	NNAMDI Azikiwe University Teaching Hospital	Anambra State	Nigeria				4	1			7	Anatomic Pathologist	2		2	2	2	4	2	4	1	4	2	There is a need for sensitization amongst healthy personnel on the utility of hydroxyurea in sickle cell anemia.	1	3	1	1	1	3	3	1	No comment	2
161	1	1		3	UITH	Kwara State	Nigeria				5	2			1		1	6	3	3	4	2	3	3	4	4	3		1	2	1	1	1	2	2	3		2
162	1	1		3	University of Abuja Teaching Hospital(UATH)	FCT, Abuja	Nigeria				3	1			6		2		3	2	2	2	2	2	1	1	2	Not readily available and affordable.	2	2	2	2	2	2	2	2	It reduces the frequencies of their hospital visits	2
164	1	1		3	University of Abuja Teaching Hospital	FCT, Abuja	Nigeria				4	1			7	Obstetrician	2		3	2	3	3	3	2	2	2	1	Contraindicated in pregnancy	2	2	2	3	2	3	3	4		2
165	1	1		3	Barau Dikko Teaching Hospital Kaduna	Kaduna State	Nigeria				5	1			1		1	1	4	2	2	4	3	3	3	3	3		1	2	1	1	2	2	2	4		2
166	1	1		3	UITH	Kwara State	Nigeria				5	2			1		1	4	3	3	3	2	3	3	3	2	2	Non response	1	1	1	1	1	2	2	4		2
171	1	1		3	NAUTH	Anambra State	Nigeria				4	2			6		1	5	2	3	2	3	2	2	3	3	2	Pill burden affects compliance	1	2	2	1	2	1	2	2	Haematinics and prophylactic antimalaria	2
172	1	1		3	UPTH	Rivers State	Nigeria				4	1			1		1	1	3	3	3	3	3	2	3	2	3		2	2	2	2	2	2	2	3		2
173	1	1		3	University of Benin Teaching Hospital	Edo State	Nigeria				6	2			1		1	1	3	2	2	3	2	3	3	3	3		2	2	1	1	1	2	2	2	Different efficacy between brands	2
176	1	1		3	Nnamdi Azikiwe University Teaching Hospital Nnewi	Anambra State	Nigeria				5	1			6		1	3	2	1	2	3	2	1	3	2	2	Fear of its carcinogenic ability	2	2	1	2	2	1	2	1	I don't know	2
178	1			3			Nigeria																															0
179	1	1		4	Federal ministry of health	FCT, Abuja	Nigeria				6	1			7	Public health Practioner	2		2	4	3	3	2	3	3	2	2	Accessibility, awareness of the availability on the part of the patient, misinformation about HU and it's use, logistics associated with it's availability in Nigeria.	2	2	1	1	1	2	3	2	Use requires adequate monitoring	2
180	1	1		3	Lagos University Teaching Hospital	Lagos State	Nigeria				5	2			1		1	4	2	3	2	3	2	3	3	3	2	Fear of secondary malignancies	1	2	1	2	1	3	3	3		2
181	1	1		1	Family health clinic, Garki	FCT, Abuja	Nigeria				5	1			7	Public health Practioner	2		2	3	2	3	3	3	3	3	3		2	2	2	2	2	2	3	3		2
182	1	1		3	NKDCq	Kano State	Nigeria				4	1			1		2		2	2	2	2	2	3	2	2	3											0
184	1	1		3	University of Nigeria Teaching Hospital	Enugu State	Nigeria				7	2			2		1	1	2	2	3	2	2	2	2	3	2	patient compliance /adherence	2	2	2	2	3	3	2	3		2
185	1	1		3	Irrua Specialist Teaching Hospital	Edo State	Nigeria				5	1			4		2		3	3	3	3	1	3	2	3	3		2	3	1	2	3	3	3	3		2
186	1	1		3	UCH	Ibadan	Nigeria				7	1			1		1	2	2	3	2	3	2	2	2	3	2	Fear of side effects	1	1	1	1	1	3	3			0
187	1	1		3	University of Abuja Teaching Hospital	FCT, Abuja	Nigeria				4	2			6		1	2	2	2	2	2	1	2	2	2	3		2	2	2	2	2	2	3	3		2
189	1			2			Nigeria																															0
191	1	1		3	AE-FUTH, Abakaliki.	Abakaliki, Ebonyi State	Nigeria				4	1			1		2		2	3	2	3	3	2	3	2	3		2	2	2	2	2	2	3	3		0
192	1	1		3	AE-FUTH	Abakaliki, Ebonyi State	Nigeria				4	1			1		2		2	3	2	3	3	2	2	2	3		1	2	2	2	2	2	3	3		2
193	1	1		3	Alex Ekwueme federal university teaching Hospital	Abakaliki, Ebonyi State	Nigeria				5	1			1		2		2	1	3	3	3	2	4	3	2	Fear of the side effects Many do not understand the category of SCA patients that qualifies for HU use	2	2	2	2	3	3	3	3		2
194	1	1		3	Alex Ekwueme Federal University Teaching Hospital, Abakaliki, Ebonyi state	Abakaliki, Ebonyi State	Nigeria				3	2			1		2		3	4	4	4	4	4	4	4	3		1	4	1	1	1	1	3	3		2
195	1	1		2	General hospital	Lagos State	Nigeria				5	2			2		1	1	2	3	2	2	2	3	2	1	1	Myths about SCD by the community hinder uptake of HU	2	3	2	2	2	3	3	3		2
200	1	1		3	Federal Teaching hospital, Abakaliki	Abakaliki, Ebonyi State	Nigeria				5	1			2		1	1	2	3	2	2	2	3	2	3	2	Unavailability of HU	2	3	1	1	2	4	4	3		2
201	1	1		3	Federal Medical Centre	Asaba, Delta State	Nigeria				6	1			2		1	6	2	4	2	3	3	3	2	3	3		1	1	1	1	1	3	2	3		2
203	1	1		3	AEFUTH Abakaliki	Abakaliki, Ebonyi State	Nigeria				6	2			2		2		2	2	2	3	2	2	2	2	2	Not sure	2	2	1	2	1	3	3	3		2
479	1	1		3	UATH	FCT, Abuja	Nigeria				5	1			6		1	1	2	3	2	3	2	3	3	3	3		1	1	1	1	1	2	3	3		2
481	1	1		2	Gwarinpa General Hospital	FCT, Abuja	Nigeria				5	2			2		1	1	2	3	1	2	1	2	1	1	1	Cost of monitoring use in resource poor countries	1	1	1	1	1	1	3	4		2
482	1	1		2	Gwarinpa General Hospital	FCT, Abuja	Nigeria				4	2			5		2		2	1	1	3	1	2	3	2	2	Ascess to HU	2	3	2	2	3	3	3	2	Inclusion of HU in SCD management	2
483	1	1		3	Gwarinpa general hospital	FCT, Abuja	Nigeria				4	1			6		2																					0
484	1	1		2	Gwarinpa General hospital	FCT, Abuja	Nigeria				5	1			7	Obstetrician Gynaecologist	2		3	3	3	3	2	3	2	3	2	Not readily available	2	2	2	2	2	3	3	2	Not readily available	2
485	1	1		2	Gwarinpa General Hospital	FCT, Abuja	Nigeria				6	1			5		2		2	1	4	4	2	3	2	2	4		1	2	2	2	2	3	3	4		2
