# Supplementary material for: Determinants of hydroxyurea use among doctors, nurses and sickle cell disease patients in Nigeria
Source: PLoS One. 2022 Nov 10;17(11):e0276639. doi: 10.1371/journal.pone.0276639 (PMC9682971; doi:10.1371/journal.pone.0276639)
Supplement: S2 Data — (XLSX) [file pone.0276639.s002.xlsx]

## Sheet: Sheet1
record_id	about_you	health_facility	ministry_parastatal	level_care_facility	name_care_facility	location	country	profession	position	position_others	age	gender	marital_status	highest_edu_stat	specialty	other_specialty	question_1	if_yes_to_hu_use	freq_use1	freq_use2	freq_use3	barriers_nurses1	barriers_nurses2	barriers_nurses3	barriers_nurses4	barriers_nurses5	barriers_nurses6	barriers_nurses7	othersbarriers_sfy	motivators_nurses1	motivators_nurses2	motivators_nurses3	motivators_nurses4	motivators_nurses5	motivators_nurses6	others3_sfy	HU_usage_in_scd_patients_in_Nigeria_complete
2	2	1		2	searching	FCT, Abuja	Nigeria				32	1	2						1	1		1	2	2	2	3	3			1	2	3	2	3			2
7	2	1		3	university of abuja	FCT, Abuja	Nigeria				46	1	4						1	1		2	3	2	3	2	3			3	1	3	3	3			2
14	2	1		3	University of Abuja Teaching Hospital	FCT, Abuja	Nigeria				6	2							1	1		2	2	1	1	2	2	2		2	1	1	1	2	0		2
20	2	1		3	UATH	FCT, Abuja	Nigeria				4	2							1	1		1	1	2	2	2	1			2	0	1	1	2			2
23	2	1		3	U ATH	FCT, Abuja	Nigeria				6	2								1		0	2	0	1	0	0	0		2	0	2	2	2	0		0
25	2	1		3	University of Abuja teaching hospital	FCT, Abuja	Nigeria				6	2							1	1		2	1	1	2	1	2	0		2	0	1	2	1	2		2
27	2	1		1	UATH gwagwalada	FCT, Abuja	Nigeria				2	2							1	1		0	0	1	0	0	0	0		2	0	1	0	0	0		2
32	2	1		1	gtc	FCT, Abuja	Nigeria				4	1																									0
33	2	1		1	gtc	FCT, Abuja	Nigeria				4	1							1	1		2	2	2	2	2	2	3		1	3	2	2	1	3		2
45	2	1		3	University of Abuja Teaching Hospital Gwagwalada	FCT, Abuja	Nigeria				6	2							1	1	1	1	2	3	2	4	1	1	Other health care workers too have poor knowledge of HU	1	3	1	3	2	4		2
169	2	1		3	Barau Dikko Teaching Hospital	Kaduna State	Nigeria				4	2							1	1	1	2	2	1	1	3	1	2	Some patients prefer use of orthodox concoction	2	2	3	4	2	2	HU has no unpleasant taste	2
223	2	1		3	University of Abuja Teaching Hospital	FCT, Abuja	Nigeria				4	2							2	1	2	1	1	1	1	2	1	4		1	4	4	3	3	2	Reduces frequency of crises in SCD patients. Increses HbF levels for SCD patients	2
397	2	1		3	University of Abuja Teaching Hospital	FCT, Abuja	Nigeria				7	1							2	2	2	2	3	3	3	3	3	3		2	3	2	3	2	3		0
398	2	1		3	University of Abuja Teaching Hospital	FCT, Abuja	Nigeria				4	2							1	1	1	2	2	3	1	3	1	3		1	4	2	3	1	3		0
399	2	1		3	University of Abuja Teaching Hospital	FCT, Abuja	Nigeria				5	2							2	2	2	1	2	2	3	3	3	3		1	2	2	3	3	3		0
400	2	1		3	University of Abuja Teaching Hospital	FCT, Abuja	Nigeria				6	2							2	2	2	1	2	3	3	4	1	3		1		2		2	3		0
401	2	1		3	University of Abuja Teaching Hospital	FCT, Abuja	Nigeria				6	1							2	2	2	2	1	2	1	4	3	3		2	3	3	4	4	3		0
402	2	1		3	University of Abuja Teaching Hospital	FCT, Abuja	Nigeria				5	2							2	2	2	2	2	1	1	4	3	3		1	4	4	3	2	3		0
403	2	1		3	University of Abuja Teaching Hospital	FCT, Abuja	Nigeria				5	2							2	2	2	2	4	2	2	4	2	3		2	3	3	3	3	3		0
404	2	1		3	University of Abuja Teaching Hospital	FCT, Abuja	Nigeria				4	2							2	2	2	2	2	2	2	3	2	3		2	4	2	2	2	3		0
405	2	1		3	University of Abuja Teaching Hospital	FCT, Abuja	Nigeria				3	2							2	2	2	2	2	1	1	2	1	3		2	3	3	3	3	3		0
406	2	1		3	University of Abuja Teaching Hospital	FCT, Abuja	Nigeria				7	2							2	2	2	2	2	1	1	4	2	3		2	4	4	4	3	3		0
407	2	1		3	University of Abuja Teaching Hospital	FCT, Abuja	Nigeria				4	2							2	2	2	2	3	2	2	3	2	3		2	4	2	4	2	3		0
408	2	1		3	University of Abuja Teaching Hospital	FCT, Abuja	Nigeria				6	2							2	2	2	2	1	1	2	3	1	3		1	3	3	3	2	3	Nurses and others should have knowledge about HU. Should be made free for these patients. If not free, should be at a low cost and available	0
409	2	1		3	University of Abuja Teaching Hospital	FCT, Abuja	Nigeria				4	1							1	1	2	2	4	1	2	3	1	3		1	4	2	4	2	3		0
410	2	1		3	University of Abuja Teaching Hospital	FCT, Abuja	Nigeria				4	1							2	2	2	1	3	1	1	4	2	3		1	3	2	3	3	3		0
411	2	1		3	University of Abuja Teaching Hospital	FCT, Abuja	Nigeria				3	2							1	2	2	4	2	3	3	3	2	3		1	3	2	4	3	3		0
412	2	1		3	University of Abuja Teaching Hospital	FCT, Abuja	Nigeria				5	2							2	2	2	1	2	2	2	1	1	3		2	3	3	2	2	3		0
413	2	1		3	University of Abuja Teaching Hospital	FCT, Abuja	Nigeria				3	2							2	2	2	2			3	4	3	3		2	4	3			3		0
414	2	1		3	University of Abuja Teaching Hospital	FCT, Abuja	Nigeria				5								1	2	1	3	2	3	3	3	2	3		2	3	2	3	3	3		0
415	2	1		3	University of Abuja Teaching Hospital	FCT, Abuja	Nigeria				3	2							2	2	2	1	4	1	1	3	4	3		2	4	4	4	2	3		0
416	2	1		3	University of Abuja Teaching Hospital	FCT, Abuja	Nigeria				3	1							2	2	2	2	3	2	2	2	2	3		2	4	3	3	3	3		0
417	2	1		3	University of Abuja Teaching Hospital	FCT, Abuja	Nigeria				3	1							2	2	2	2	3	2	2	2	2	3		2	4	3	3	3	3		0
418	2	1		3	University of Abuja Teaching Hospital	FCT, Abuja	Nigeria				3	2							2	2	2	2	3	3	4	3	3	3		1	3	2	3	2	3		0
419	2	1		3	University of Abuja Teaching Hospital	FCT, Abuja	Nigeria				5	2							1	2	2	2	3	2	2	3	3	3		1	3	2	3	2	3		0
420	2	1		3	University of Abuja Teaching Hospital	FCT, Abuja	Nigeria				5	2							1	2	2	2	1	3	3	4	3	3		2	3	2	3	2	3		0
421	2	1		3	University of Abuja Teaching Hospital	FCT, Abuja	Nigeria				5	1							1	1	1	1	2	3	3	3	3	3		2	2		1	2	3		0
422	2	1		3	University of Abuja Teaching Hospital	FCT, Abuja	Nigeria				7	2							1	1	2	1	2	2	2	4	3	3		1	2	2	3	3	3		0
423	2	1		3	University of Abuja Teaching Hospital	FCT, Abuja	Nigeria				6	1							2	2	2	3	4	3	2	3	3	3		3	3	3	3	3	3		0
424	2	1		3	University of Abuja Teaching Hospital	FCT, Abuja	Nigeria				6	2							2	2	2	2	2	2	2	3	2	3		1	3	2	3	2	3		0
425	2	1		3	University of Abuja Teaching Hospital	FCT, Abuja	Nigeria				6	2							2	2	2	2	3	3	3	3	3	3		2	3	2	2	2	3		0
426	2	1		3	University of Abuja Teaching Hospital	FCT, Abuja	Nigeria				6	2							2	2	2	1	3	2	3	4	1	3		1	3	2	3		3		0
427	2	1		3	University of Abuja Teaching Hospital	FCT, Abuja	Nigeria				6	2							2	2	2	2	3	3	3	3	2	3		2	3	3	3	2	3		0
428	2	1		3	University of Abuja Teaching Hospital	FCT, Abuja	Nigeria				6	2							2	2	2	2	2	2	2	3	2	3		2	3	3	3	2	3		0
429	2	1		3	University of Abuja Teaching Hospital	FCT, Abuja	Nigeria				6	2							2	2	2	2	3	2	2	3	3	3		2	3	2	3	4	3		0
430	2	1		3	University of Abuja Teaching Hospital	FCT, Abuja	Nigeria				6	2							2	2	2	1	1	1	1	3	1	3		4	4	4	4	1	3		0
431	2	1		3	University of Abuja Teaching Hospital	FCT, Abuja	Nigeria				4	2							1	1	1	1	2	1	2	4	3	3		1	4	3	4	1	3		0
432	2	1		3	University of Abuja Teaching Hospital	FCT, Abuja	Nigeria				5	2										1	2	1	2	4	3	3		1	4	3	1	2	3		0
433	2	1		3	University of Abuja Teaching Hospital	FCT, Abuja	Nigeria				3	2							2	2	2	2	3	2	2	3	3	3		2	3	3	3	2	3		0
434	2	1		3	University of Abuja Teaching Hospital	FCT, Abuja	Nigeria				3	2							2	2	2	2	3	2	2	3	3	3		2	3	3	3	2	3		0
435	2	1		3	University of Abuja Teaching Hospital	FCT, Abuja	Nigeria				3	2							2	2	2	2	3	2	2	3	3	3		2	3	3	3	2	3		0
436	2	1		3	University of Abuja Teaching Hospital	FCT, Abuja	Nigeria				6	2							2	2	2	1	2	1	2	3	2	3		2	4	4	4	4	3		0
437	2	1		3	University of Abuja Teaching Hospital	FCT, Abuja	Nigeria				3	2							2	2	2	2	3	2	2	3	3	3		2	3	3	3	3	3		0
438	2	1		3	University of Abuja Teaching Hospital	FCT, Abuja	Nigeria				3	2							2	2	2	2	3	2	2	3	3	3		2	3	3	3	3	3		0
439	2	1		3	University of Abuja Teaching Hospital	FCT, Abuja	Nigeria				3	2							2	2	2	2	1	2	2	2	3	3		2	3	3	3	3	3		0
440	2	1		3	University of Abuja Teaching Hospital	FCT, Abuja	Nigeria				3	2							2	2	2	2	2	2	2	3	2	3		2	3	3	3	3	3		0
441	2	1		3	University of Abuja Teaching Hospital	FCT, Abuja	Nigeria					2							2	2	2	2	2	2	2	3	2	3		2	3	3	3	3	3		0
442	2	1		3	University of Abuja Teaching Hospital	FCT, Abuja	Nigeria					2							2	2	2	1	3	2	2	4	3	3		1	3	3	2	4	3		0
443	2	1		3	University of Abuja Teaching Hospital	FCT, Abuja	Nigeria				5	2							2	2	2	1	1	2	2	3	2	3		2	3	3	3	3	3		0
444	2	1		3	University of Abuja Teaching Hospital	FCT, Abuja	Nigeria				5	2							2	2	2	2	2	2	2	4	2	3		2	3	3	3	3	3		0
445	2	1		3	University of Abuja Teaching Hospital	FCT, Abuja	Nigeria				6	2							2	2	2	2	2	2	2	3	3	3		2	3	3	3	2	3		0
446	2	1		3	University of Abuja Teaching Hospital	FCT, Abuja	Nigeria				6	2							2	2	2	2	2	2	2	3	3	3		2	3	3	3	2	3		0
447	2	1		3	University of Abuja Teaching Hospital	FCT, Abuja	Nigeria				5	2							2	2	2	2	2	1	3	3	2	3		1	4	3	2	2	3		0
448	2	1		3	University of Abuja Teaching Hospital	FCT, Abuja	Nigeria				5	2							1	1	2	2	2	1	3	4	2	3		1	4	3	2	2	3		0
449	2	1		3	University of Abuja Teaching Hospital	FCT, Abuja	Nigeria				4	2							2	2	2	2	2	2	2	2	2	3		2	4	3	3	3	3		0
450	2	1		3	University of Abuja Teaching Hospital	FCT, Abuja	Nigeria				5	2							2	2	2	1	1	1	1	1	1	3		1	1	1	1	1	3		0
451	2	1		3	University of Abuja Teaching Hospital	FCT, Abuja	Nigeria				5	2							2	2	2	2	3	2	3	3	1	3		1	1	2	3	2	3		0
452	2	1		3	University of Abuja Teaching Hospital	FCT, Abuja	Nigeria				5	2							2	2	2	2	3	2	3	3	2	3		2	3	3	2	2	3		0
453	2	1		3	University of Abuja Teaching Hospital	FCT, Abuja	Nigeria				4	2							2	2	2	2	2	1	1	1	2	3		2	4	3	3	3	3		0
454	2	1		3	University of Abuja Teaching Hospital	FCT, Abuja	Nigeria				6	2							2	2	2	1	4	4	4	4	1	3		4	4	4	4	4	3	I know nothing about HU	0
455	2	1		3	University of Abuja Teaching Hospital	FCT, Abuja	Nigeria				6	2							1	2	2	1	1	1		3	1	3		3	4	4	1		3		0
456	2	1		3	University of Abuja Teaching Hospital	FCT, Abuja	Nigeria				6	2							2	2	2	1	4	3	3	3	2	3		2	3	3	3	2	3		0
457	2	1		3	University of Abuja Teaching Hospital	FCT, Abuja	Nigeria				3	2							1	2	2	3	3	1	1	1	1	3		2	4	2	4	2	3		0
458	2	1		3	University of Abuja Teaching Hospital	FCT, Abuja	Nigeria				5	2							2	2	2	1	3	2	4	3	2	3		2	3	3	4	2	3		0
459	2	1		3	University of Abuja Teaching Hospital	FCT, Abuja	Nigeria				6	2							1	2	1	1	4	2	4	4	2	3		1	4	2	4	1	3		0
460	2	1		3	University of Abuja Teaching Hospital	FCT, Abuja	Nigeria				4	2							2	2	2	1	2	2	2	2	2	3		2	2	2	2	2	3		0
461	2	1		3	University of Abuja Teaching Hospital	FCT, Abuja	Nigeria				6	2							2	2	2	2	3	3	3	3	4	3		4	3	3	4	3	3		0
462	2	1		3	University of Abuja Teaching Hospital	FCT, Abuja	Nigeria				6	2							2	2	2	2	4	2	3	4	1	3		1	4	2	4	2	3		0
463	2	1		3	University of Abuja Teaching Hospital	FCT, Abuja	Nigeria				6	2							2	2	2	1	2	2	2	4	2	3		1	4	2	3	2	3		0
464	2	1		3	University of Abuja Teaching Hospital	FCT, Abuja	Nigeria				3	2							2	2	2	3	3	3	3	3	2	3		2	3	2	3	2	3		0
465	2	1		3	University of Abuja Teaching Hospital	FCT, Abuja	Nigeria				3	2							2	2	2	1	3	3	2	4	1	3		3	3	2	3	2	3		0
466	2	1		3	University of Abuja Teaching Hospital	FCT, Abuja	Nigeria				5	2							2	2	2						1	3							3		0
467	2	1		3	University of Abuja Teaching Hospital	FCT, Abuja	Nigeria				3	2							2	2	2	4	4	2	2	1	3	3		2	4	3	4	3	3		0
468	2	1		3	University of Abuja Teaching Hospital	FCT, Abuja	Nigeria				6	2							2	2	2	4	1	2	4	3	4	3		1	4	3	2	2	3		0
469	2	1		3	University of Abuja Teaching Hospital	FCT, Abuja	Nigeria				5	2							1	2	1	2	2	2	1	2	2	3		1	3	2	2	2	3	Availability of the drug in most hospital is low. Some patient parents have bias mind about the drug, claiming it increases the frequency of SCD crisis.	0
470	2	1		3	University of Abuja Teaching Hospital	FCT, Abuja	Nigeria				5	2							2	2	2							3							3	I am not knowledgable about the drug	0
471	2	1		3	University of Abuja Teaching Hospital	FCT, Abuja	Nigeria				4	2							2	2	2	1	3	1	3	4	2	3	HU is a treatment for sickle cell patients in developed countries, but in developing countries like ours, it is not used readily.	1	4	3	4	2	3		0
472	2	1		3	University of Abuja Teaching Hospital	FCT, Abuja	Nigeria				5	2							2	2	2	1	2	1	2	3	4	3		1	2		2	2	3		0
473	2	1		3	University of Abuja Teaching Hospital	FCT, Abuja	Nigeria				4	2							2	2	2							3							3		0
474	2	1		3	University of Abuja Teaching Hospital	FCT, Abuja	Nigeria				4	2							2	2	2							3							3		0
475	2	1		3	University of Abuja Teaching Hospital	FCT, Abuja	Nigeria				6	2							1	1	1	1	2	3	3	4	1	3		1	4	1	2	1	3		0
476	2	1		3	University of Abuja Teaching Hospital	FCT, Abuja	Nigeria				6	2							2	2	2	1	2	1	3	3	2	3		2	4	2	3	2	3		0
477	2	1		3	University of Abuja Teaching Hospital	FCT, Abuja	Nigeria				7	2							2	2	2	2	2	2	1	3	1	3		2	3	2	3	2	3		0
478	2	1		3	University of Abuja Teaching Hospital	FCT, Abuja	Nigeria				7	2							2	2	2	3	3	1	1	1	1	3		1	3	3	3	2	3		0
486	2	2		3	lil	Lagos State	Nigeria				3	2							1	2	1	3	2	2	2	3	3	3		1	3	2	3	3	3		2
487	2	1		3	NATIONAL HOSPITAL	FCT, Abuja	Nigeria				4	2		3					2	2	2	1	3	1	3	4	3	3		2	4	3	4	2	3		0
488	2	1		3	NATIONAL HOSPITAL	FCT, Abuja	Nigeria				6	2		3					2	2	2	2	2	1	2	3	4	3		1	4	3	4	4	3	HU reduces the frequency of crisis, not affordable for majority of patients and also not covered by NHIS	0
489	2	1		3	NATIONAL HOSPITAL	FCT, Abuja	Nigeria				4	2		3					2	2		2	3	3	3	4	3	3		1	3	3		2	3	i observed that patients on Hu, usually dont come down with crisis often. the drug is expensive to afford	0
490	2	1		3	NATIONAL HOSPITAL	FCT, Abuja	Nigeria				5	2		3					1	1		2	2	2	3	3	2	3		2	4	4	4	3	3		0
491	2	1		3	NATIONAL HOSPITAL	FCT, Abuja	Nigeria				6	2		3					2	2	2	4	2	2	3	3	1	3		2	4	3	4	2	3		0
492	2	1		3	NATIONAL HOSPITAL	FCT, Abuja	Nigeria				5	2		3					1	1	1	1	3	1	2	4	4	3		1	3	4	3	1	3		0
493	2	1		3	NATIONAL HOSPITAL	FCT, Abuja	Nigeria				4	2		3					1	1	1	2	2	3	3	2	4	3		2	4	2	2	2	3		0
494	2	1		3	NATIONAL HOSPITAL	FCT, Abuja	Nigeria				4	2		3					2	2	2	1	3	3	3	3	2	3		2	3	3	3	2	3		0
495	2	1		3	NATIONAL HOSPITAL	FCT, Abuja	Nigeria				4	2		3					1	1	1	2	1	2	1	3	3	3		1	3	2	2	2	3		0
496	2	1		3	NATIONAL HOSPITAL	FCT, Abuja	Nigeria				4	2		3					1	1	2	1	2	2	2	1	2	3		1	2		3	2	3		0
497	2	1		3	NATIONAL HOSPITAL	FCT, Abuja	Nigeria				5	2		3					2	2	2	1	1	2	1	4	1	3		2	3	3	3	2	3		0
498	2	1		3	NATIONAL HOSPITAL	FCT, Abuja	Nigeria				4	2		3					1	1	1							3		1	4	3	3	1	3		0
499	2	1		3	NATIONAL HOSPITAL	FCT, Abuja	Nigeria				4	2		3					1	1	1	1	3	1	2	4	4	3		1	3	4	3	1	3		0
500	2	1		3	NATIONAL HOSPITAL	FCT, Abuja	Nigeria				4	2		3					1	1	1	1	3	2	1	2	4	3		1	3	4	3	1	3		0
501	2	1		3	NATIONAL HOSPITAL	FCT, Abuja	Nigeria				4	2		3					1	1	1	3	3	3	3	3	3	3		2	3	2	3	2	3		0
502	2	1		3	NATIONAL HOSPITAL	FCT, Abuja	Nigeria				4	2		3					1	1	1	2	1	2	2	3	3	3		2	3	2	2	2	3		0
503	2	1		3	NATIONAL HOSPITAL	FCT, Abuja	Nigeria				3	2		3					1	1	1	3	3	2	3	3	4	3		1	3	2	3	3	3		0
504	2	1		3	NATIONAL HOSPITAL	FCT, Abuja	Nigeria				3	2		3					2	2	2	4	3	1	2	2	4	3		2	4	3	3	2	3		0
505	2	1		3	NATIONAL HOSPITAL	FCT, Abuja	Nigeria				3	2		3					1	1	2	2	1	2	2	2	3	3		1	3	3	3	3	3		0
506	2	1		3	NATIONAL HOSPITAL	FCT, Abuja	Nigeria				4	2		3					2	2	2	2	2	2	3	1	1	3		1	4	3	3	3	3		0
507	2	1		3	NATIONAL HOSPITAL	FCT, Abuja	Nigeria				4	2		3					2	2	2	2	1	1	1	2	1	3							3	This is the first time i am hearing about this drug.	0
508	2	1		3	NATIONAL HOSPITAL	FCT, Abuja	Nigeria				5	2		3					2	2	2	2	1	2	2	2	2	3		1	2	2	3	3	3		0
509	2	1		3	NATIONAL HOSPITAL	FCT, Abuja	Nigeria				3	2		3					2	2	2	1	2	3	3	4	3	3		3	1	1	3	2	3		0
510	2	1		3	NATIONAL HOSPITAL	FCT, Abuja	Nigeria				4	2		3					2	2	2	1	1	2	2	4	1	3		1	2	1	3	3	3		0
511	2	1		3	NATIONAL HOSPITAL	FCT, Abuja	Nigeria				3	2		3					2	2	2	3	3	3	3	3	3	3		3	3	3	3	3	3		0
512	2	1		3	NATIONAL HOSPITAL	FCT, Abuja	Nigeria				3	2		3					2	2	2	2	2	1	3	3	3	3		2	4	3	4	3	3		0
513	2	1		3	NATIONAL HOSPITAL	FCT, Abuja	Nigeria				4	2		3					2	2	2	1	1	1	1	3	4	3		2	4	4	2	1	3		0
514	2	1		3	NATIONAL HOSPITAL	FCT, Abuja	Nigeria				5	2		3					2	2	2	2	3	2	2	3	2	3		2	3	3	3	3	3		0
515	2	1		3	NATIONAL HOSPITAL	FCT, Abuja	Nigeria				4	2		3					2	2	2	1	3	2	2	4	3	3		4	1	3	3	2	3		0
516	2	1		3	NATIONAL HOSPITAL	FCT, Abuja	Nigeria				3	2		3					2	2	2	3	4		2	4	3	3		2	3	3	4	2	3		0
517	2	1		3	NATIONAL HOSPITAL	FCT, Abuja	Nigeria				4	2		3					1	1	1	2	1	2	3	3	2	3		1	4	2	4	3	3		0
518	2	1		3	Garki General Hospital	FCT, Abuja	Nigeria				4	2		3					1	1	1	3	1	2	3	3	2	3		2	3	2	4	3	3		0
519	2	1		3	Garki General Hospital	FCT, Abuja	Nigeria				4	2		3					2	2	2	3	3	2	3	4	2	3		2	4	3	4	2	3		0
520	2	1		3	NATIONAL HOSPITAL	FCT, Abuja	Nigeria				3	2		3					2	1	1	2	1	1	2	4	4	3		1	2	2	4	2	3		0
521	2	1		3	NATIONAL HOSPITAL	FCT, Abuja	Nigeria				4	2		3					1	2	1	2	2	3	2	3	2	3		2	3	2	2	3	3		0
522	2	1		3	NATIONAL HOSPITAL	FCT, Abuja	Nigeria				5	2		3					1	1	2	2	2	1	2	2	2	3		2	4	2	3	2	3	Some complained of nausea and vomiting. Others would say they are not comfortable with it and its expensive	0
523	2	1		3	Garki General Hospital	FCT, Abuja	Nigeria				4	2		3					2	2	2	2	1	2	3	4	2	3		2	3	2	3	2	3		0
524	2	1		3	NATIONAL HOSPITAL	FCT, Abuja	Nigeria				5	2		3					2	2	2	1	2	1	1	1	1	3		1	1	1	1	1	3		0
525	2	1		3	NATIONAL HOSPITAL	FCT, Abuja	Nigeria				4	1		3					1	1	1	2	1	2	2	1	2	3		2	1	1	2	1	3		0
526	2	1		3	Federal Medical Centre Jabi	FCT, Abuja	Nigeria				4	2		3					2	2	2	4	3	3	3	4	3	3		2	1	2	1	2	3		0
527	2	1		3	NATIONAL HOSPITAL	FCT, Abuja	Nigeria				4	2		3					2	2	2	3	2	2	3	2	2	3		3	3	2	3	2	3		0
528	2	1		3	NATIONAL HOSPITAL	FCT, Abuja	Nigeria				6	2		3					1	1	1	4	2	1	3	4	3	3		2	4	3	4	2	3		0
