# Supplementary material for: Determinants of hydroxyurea use among doctors, nurses and sickle cell disease patients in Nigeria
Source: PLoS One. 2022 Nov 10;17(11):e0276639. doi: 10.1371/journal.pone.0276639 (PMC9682971; doi:10.1371/journal.pone.0276639)
Supplement: S3 Data — (XLSX) [file pone.0276639.s003.xlsx]

## Sheet: Sheet2
record_id	about_you	health_facility	ministry_parastatal	level_care_facility	name_care_facility	location	country	profession	position	position_others	age	gender	marital_status	highest_edu_stat	freq_use_patient1	freq_use_patient2	barriers_patients1	barriers_patients2	barriers_patients3	barriers_patients4	barriers_patients5	barriers_patients6	barriers_patients7	barriers_patients8	barriers_patients9	barriers_patients10	barriers_patients11	others_sfy3	motivators_pts1	motivators_pts2	motivators_pts3	motivators_pts4	motivators_pts5	motivators_pts6	motivators_pts7	others4_sfy	HU_usage_in_scd_patients_in_Nigeria_complete
8	3	1		3	uath	FCT, Abuja	Nigeria				16	1	2		1	1	2	2	2	3	3	3	2	2	2	2			3	3	3	2	2	3	3		2
13	3	1		3	university of abuja	FCT, Abuja	Nigeria				6	2																									0
15	3	1		3	UNIVERSITY OF ABUJA TEACHING HOSPITAL,GWAGWALADA	FCT, Abuja	Nigeria				4	1	1		1	1	0	0	0	0	0	0	0	0	0	0	0		2	2	2	1	1	1	0		2
16	3	1		1	University of Abuja teaching hospital	FCT, Abuja	Nigeria				1	1	2		1	2				0									2		1	1	1	1			0
17	3	1		3	University of Abuja Teaching Hospital	FCT, Abuja	Nigeria				4	2	1		1	1	0	0	0	0	0	0	0	0	0	0	0		2	2	2	1	1	1	0		2
18	3	1		3	UATH	FCT, Abuja	Nigeria				4		1		1	1					2									2							0
19	3	1		2	UATH	FCT, Abuja	Nigeria				5	2	1		1	1	0	0	1	2	2	2	2	1	0	0			2	2	2	1	1	0			0
21	3	1		3	Uath	FCT, Abuja	Nigeria				5	2	1		1	1	0	1	1	1	1	1	1	1	0	0	0		2	2	2	1	1	0	0		2
24	3	3		4	University of Abuja teaching hospital gwagwalada, Abuja.	FCT, Abuja	Nigeria				5	2	1		1	1	0	1	2	2	2	2	2	2	1	1	0		2	2	2	0	2	0	2		2
26	3	1		3	UATH	FCT, Abuja	Nigeria				2	2			1	1	0	0	0	0	0	0	0	0	0	0			2	2	1	0	2	1			0
28	3	1		1	Ashengwu Mengwu Cooperative Society	FCT, Abuja	Nigeria				5	1	1		1	1	0		0	1	0	0	0	0					2	2	2	0	1	0			0
34	3	1		3	University of Abuja Teaching Hospital, Gwagwalada	FCT, Abuja	Nigeria				3	1	2		2	2	2	3	2	2	2	2	3	2	3	3	3		2	2	2	2	3	2	3		2
40	3	1		3	UATH	FCT, Abuja	Nigeria				6	1	1		2	3																					0
75	3			1	Dr Okocha	Anambra State	Nigeria				4	2	2																								0
83	3	1		3	FMC	Asaba, Delta State	Nigeria				3	2	1		1	2	2	3	3	3	3	3	3	3	3	3	3		2	2	2	2	2	2	2		0
84	3	1		1	LUTH	Lagos State	Nigeria				1	1	2		1	1																					0
91	3	1		3	I want to be anonymous		Nigeria				5	2	1		2	2	2	2	2	3																	0
115	3	1		3	Borromeo Onitsha	Anambra State	Nigeria				5	2	1		2	2	2	4	4	2	2	2	3	2	3	3	2	I've never been schooled well concerning this medication,even though I'm a warrior,l heard about it not long ago	4	2	3	3	3	3	3		2
120	3			2	Nnamdi university teaching hospital nnewi	Anambra State	Nigeria				4	1	3																								0
128	3	1		2			Nigeria				3	1	2																								0
196	3	1		3	University of Abuja Teaching Hospital	FCT, Abuja	Nigeria				2	1	2		1	1	2	2	2	2	2	3	3	3	3	3	3		2	1	1	3	3	2	3		2
205	3	1		3	UATH	FCT, Abuja	Nigeria				2	2	2		1	1	2	2	3	2	1	1	1	1	4	4	4		1	1	3	4	2	3	4		2
206	3	1		3	University of Abuja teaching hospital	FCT, Abuja	Nigeria				4	2	1		2	2	1	1	1	1	1	2	2	2	4	4	4		2	1	2	3	3	4	4		2
208	3	1		1	General hospital health center	Gauraka	Nigeria				3	2	2		2	2	2	2	2	1	1	2	3	2	3	3	3		2	1	3	4	3	4	4		2
209	3	1		3	University Of Abuja Teaching Hospital Gwagwalad	FCT, Abuja	Nigeria				3	1	2		1	1	2	2	2	2	1	2	2	2	3	3	3		3	2	3	3	3	3	3		2
210	3			3	University of Abuja teaching hospital	FCT, Abuja	Nigeria				5	2	1																								0
211	3	1		3	University of Abuja Teaching hospital	FCT, Abuja	Nigeria				2	1	2		1	1	1	3	3	1	3	3	3	3	3	3	3		1	1	1	1	1	1	1	HU is very good	2
214	3	1		2	Unuversity abuja specialy hospital	FCT, Abuja	Nigeria				5	2	1		1	1	3	3	3	3	2	1	1	4	4	2	4		1	1	1	1	1	1	1	It enable us manage them well	2
217	3	1		1	Susan Memorial hospital	Suleja, Niger State	Nigeria				3	2	2		2	2	2	2	2	2	2	2	2	2	3	3	2	Don't know much about HU	2	2	2	3	3	3	3		2
218	3				Sumaiya Kasim	Suleja, Niger State	Nigeria				3	2	2																								0
219	3	1		1	Primary health care	Suleja, Niger State	Nigeria				3	1	2		2	2	1	1	1	1	3	3	3	3	3	3	1	No knowledge of HU	4	3	3	3	3	4	2	No knowledge of HU use	2
222	3	2		1	Charles hospital	Suleja, Niger State	Nigeria				2	2	2		2																						0
224	3	1		3	University of Abuja Teaching Hospital	FCT, Abuja	Nigeria				3	2	2		1	1	2	1	3	1	3	2	3	3	1	4	4		3	2	3	4	3	3	1	Because the Doctors recommend it	2
225	3	1		3	University of Abuja Teaching Hospital	FCT, Abuja	Nigeria				3	2	2		1	1	2	2	3	2	3	3	3	3	3	3	3		2	2	3	3	3	3	3		2
226	3	1		3	University of Abuja Teaching Hospital	FCT, Abuja	Nigeria				5	2	1		1	1	2	2	3	2	2	2	3	1	3	3	3		3	1	3	3	2	2	3		2
227	3	1		3	University of Abuja Teaching Hospital	FCT, Abuja	Nigeria				5	2	1		1	1	2	2	3	1					4	3	3		2	2		3	2		3		2
228	3	1		3	University of Abuja Teaching Hospital	FCT, Abuja	Nigeria				3	2	2		2	2	1	1	2	1	2	3	3	1	4	3	3		3	2	4	4	3	4	3		2
229	3	1		3	University of Abuja Teaching Hospital	FCT, Abuja	Nigeria				4	2	2		1	1	2	2	3	1	1	4	4	1	4	3	3		1	1	3	2	1	4	3		2
230	3	1		3	University of Abuja Teaching Hospital	FCT, Abuja	Nigeria				2	1	2		2	2																					2
231	3	1		3	University of Abuja Teaching Hospital	FCT, Abuja	Nigeria				3	2	2		2	2	1	3	3										1	1	2	2	2				2
232	3	1		3	University of Abuja Teaching Hospital	FCT, Abuja	Nigeria				2	1	2		1	2	2	2	2	3	2	1	3	3	4	3	3		3	2	2	3	3	3	3		2
233	3	1		3	University of Abuja Teaching Hospital	FCT, Abuja	Nigeria				2	2	2		2	2																					2
234	3	1		3	University of Abuja Teaching Hospital	FCT, Abuja	Nigeria				2	1	2		2	2	2																				2
235	3	1		3	University of Abuja Teaching Hospital	FCT, Abuja	Nigeria				3	2	2		2	2																					2
236	3	1		3	University of Abuja Teaching Hospital	FCT, Abuja	Nigeria				3	1	2		2	2																					2
237	3	1		3	University of Abuja Teaching Hospital	FCT, Abuja	Nigeria				3	2	2		2	2																					2
238	3	1		3	University of Abuja Teaching Hospital	Suleja, Niger State	Nigeria				2	1	2		2	3	1	1	1	1	2	2	1	2	4	4	3		4	3	2	4	4	4	3		2
239	3	1		3	University of Abuja Teaching Hospital	Suleja, Niger State	Nigeria				1	2	2		2	3	1	1	1	2	2	1	2	2	4	4	3		4	3	3	2	4	4	3		2
240	3	1		3	University of Abuja Teaching Hospital	Suleja, Niger State	Nigeria				1	1	2		2	3	1	1	1	1	2	1	2	2	4	4	3		4	2	2	4	4	4	3		2
241	3	1		3	University of Abuja Teaching Hospital	Suleja, Niger State	Nigeria				2	2	2		2	2	1	1	1	2	2	3	2	3	4	4	3		1	1	2	3	4	4	3		2
242	3	1		3	University of Abuja Teaching Hospital	Suleja, Niger State	Nigeria				2	2	2		2	2	1	1	1	2	2	3	2	3	4	4	3		1	1	2	3	4	4	3		2
243	3	1		3	University of Abuja Teaching Hospital	Suleja, Niger State	Nigeria				1	1	2		2	2	1	1	1	2	2	3	2	3	4	4	3		1	1	2	3	4	4	3		2
244	3	1		3	University of Abuja Teaching Hospital	Suleja, Niger State	Nigeria				2	2	2		2	2	1	1	1	2	2	3	2	3	4	4	3		1	1	2	3	4	4	3		2
245	3	1		3	University of Abuja Teaching Hospital	Suleja, Niger State	Nigeria				2	2	2		2	2	1	1	1	2	2	3	2	3	4	4	3		1	1	2	3	4	4	3		2
246	3	1		3	University of Abuja Teaching Hospital	Suleja, Niger State	Nigeria				2	2	2		2	2	1	1	1	2	2	3	2	3	4	4	3		1	1	2	3	4	4	3		2
247	3	1		3	University of Abuja Teaching Hospital	Suleja, Niger State	Nigeria				2	2	2		2	2	1	1	1	2	2	3	2	3	4	4	3		1	1	2	3	4	4	3		2
248	3	1		3	University of Abuja Teaching Hospital	Suleja, Niger State	Nigeria				2	1	2		2	2	1	1	1	2	2	3	2	3	4	4	3		1	1	2	3	4	4	3		2
249	3	1		3	University of Abuja Teaching Hospital	Suleja, Niger State	Nigeria				1	2	2		2	2	1	1	1	2	2	3	2	3	4	4	3		1	1	2	3	4	4	3		2
250	3	1		3	University of Abuja Teaching Hospital	Suleja, Niger State	Nigeria				2	2	2		2	2	1	1	1	2	2	2	2	3	4	4	3		1	1	2	3	4	4	3		2
251	3	1		3	University of Abuja Teaching Hospital	Suleja, Niger State	Nigeria				1	2	2		2	2	1	1	1	2	2	3	2	3	4	4	3		1	1	2	3	4	4	3		2
252	3	1		3	University of Abuja Teaching Hospital	Suleja, Niger State	Nigeria				2	2	2		2	2	1																				2
253	3	1		3	University of Abuja Teaching Hospital	Suleja, Niger State	Nigeria				2	2	2		2	2	1	1	1	2	2	3	2	3	4	4	3		1	1	2	3	4	4	3		2
254	3	1		3	University of Abuja Teaching Hospital	Suleja, Niger State	Nigeria				2	1	2		2	2	1	1	1	2	2	3	2	3	4	4	3		1	1	2	3	4	4	3		2
255	3	1		3	University of Abuja Teaching Hospital	Suleja, Niger State	Nigeria				1	1	2		2	2	1	1	1	2	2	3	2	3	4	4	3		1	1	2	3	4	4	3		2
256	3	1		3	University of Abuja Teaching Hospital	Suleja, Niger State	Nigeria				2	1	2		2	2	1	1	1	2	2	3	2	3	4	4	3		1	1	2	3	4	4	3		2
257	3	1		3	University of Abuja Teaching Hospital	Suleja, Niger State	Nigeria				2	1	2		2	2	1	1	1	2	2	3	2	3	4	4	3		1	1	2	3	4	4	3		2
258	3	1		3	University of Abuja Teaching Hospital	Suleja, Niger State	Nigeria				2	1	2		2	2	1	1	1	2	2	3	2	3	4	4	3		1	1	2	3	4	4	3		2
259	3	1		3	University of Abuja Teaching Hospital	Suleja, Niger State	Nigeria				2	2	2		2	2	1	1	1	2	2	3	2	3	4	4	3		1	1	2	3	4	4	3		2
260	3	1		3	University of Abuja Teaching Hospital	Suleja, Niger State	Nigeria				2	2	2		2	2	1	1	1	2	2	3	2	3	4	4	3		1	1	2	3	4	4	3		2
261	3	1		3	University of Abuja Teaching Hospital	Suleja, Niger State	Nigeria				2	2	2		2	2	1	1	1	2	2	3	2	3	4	4	3		1	1	2	3	4	4	3		2
262	3	1		3	University of Abuja Teaching Hospital	Suleja, Niger State	Nigeria				2	2	2		2	2	1	1	1	2	2	3	2	3	4	4	3		1	1	2	3	4	4	3		2
263	3	1		3	University of Abuja Teaching Hospital	Suleja, Niger State	Nigeria				1	1	1		2	2	2	1	1	2	2	3	2	3	4	4	3		1	1	2	3	4	4	3		2
264	3	1		3	University of Abuja Teaching Hospital	Suleja, Niger State	Nigeria				2	2	2		2	2	1	1	1	2	2	3	2	3	4	4	3		1	1	2	3	4	4	3		2
265	3	1		3	University of Abuja Teaching Hospital	Suleja, Niger State	Nigeria				3	2	2		2	2	1	1	1	2	2	3	2	3	4	4	3		1	1	2	3	4	4	3		2
266	3	1		3	University of Abuja Teaching Hospital	Suleja, Niger State	Nigeria				3	1	2		2	2	1	1	1	2	2	3	2	3	4	4	3		1	1	2	3	4	4	3		2
267	3	1		3	University of Abuja Teaching Hospital	Suleja, Niger State	Nigeria				3	1	2		2	3	1	1	2	1	2	2	1	2	4	4	3		4	2	2	4	4	4	3		2
268	3	1		3	University of Abuja Teaching Hospital	Suleja, Niger State	Nigeria				2	1	2		2	3	1	1	1	1	2	2	2	1	4	4	3		4	2	2	3	4	4	3		2
269	3	1		3	University of Abuja Teaching Hospital	Suleja, Niger State	Nigeria				1	1	2		2	3	1	1	1	1	2	2	2	1	4	4	3		4	2	2	4	4	4	3		2
270	3	1		3	University of Abuja Teaching Hospital	Suleja, Niger State	Nigeria				1	1	2		2	3	1	1	1	1	2	2	1	2	4	4	3		4	3	2	4	4	4	3		2
271	3	1		3	University of Abuja Teaching Hospital	Suleja, Niger State	Nigeria				1	2	2		3	3	1	1	1	1	2	2	1	2	4	4	3		4	3	3	4	4	4	3		2
272	3	1		3	University of Abuja Teaching Hospital	Suleja, Niger State	Nigeria				1	1	2		2	3	1	1	1	1	2	2	1	1	4	4	3		4	3	3	4	4	4	3		2
273	3	1		3	University of Abuja Teaching Hospital	Suleja, Niger State	Nigeria				2	2	2		1	3	1	1	1	1	2	1	2	1	4	4	3		4	2	2	4	4	4	3		2
274	3	1		3	University of Abuja Teaching Hospital	Suleja, Niger State	Nigeria				1	1	2		2	3	1	1	1	1	2	1	1	2	4	4	3		4	2	2	3	4	4	3		2
275	3	1		3	University of Abuja Teaching Hospital	Suleja, Niger State	Nigeria				3	2	2		2	3	1	1	1	1	2	1	2	1	4	4	3		4	3	2	4	4	4	3		2
276	3	1		3	University of Abuja Teaching Hospital	Suleja, Niger State	Nigeria				1	2	2		2	2	1	1	1	1	3	2	2	2	4	4	3		2	1	3	1	4	4	3		2
277	3	1		3	University of Abuja Teaching Hospital	Suleja, Niger State	Nigeria				2	1	2		2	2	1	1	1	1	1	2	2	2	4	4	3		4	3	3	3	4	4	3		2
278	3	1		3	University of Abuja Teaching Hospital	Suleja, Niger State	Nigeria				2	1	2		2	2	1	1	1	1	2	2	2	4	4	3	3		4	4	3	3	4	4	3		2
279	3	1		3	University of Abuja Teaching Hospital	Suleja, Niger State	Nigeria				3	2	2		2	3	1	1	1	1	2	2	2	2	3	4	3		4	3		3	4	4	3		2
280	3	1		3	University of Abuja Teaching Hospital	Suleja, Niger State	Nigeria				1	1	2		2	3	1	1	1	1	2	2	2	2	4	4	3		4	3	3	2	4	4	3		2
281	3	1		3	University of Abuja Teaching Hospital	Suleja, Niger State	Nigeria				2	1	2		2	3	1	1	1	1	2	2	2	2	4	4	3		4	3	3	3	4	4	3		2
282	3	1		3	University of Abuja Teaching Hospital	Suleja, Niger State	Nigeria				2	2	2		2	3	1	1	1	1	2	2	2	1	4	4	3		4	3	3	3	4	4	3		2
283	3	1		3	University of Abuja Teaching Hospital	Suleja, Niger State	Nigeria				2	1	2		2	2	2	1	1	2	2	3	3	3	4	4	3		3	1	1	3	3	3	3		2
284	3	1		3	University of Abuja Teaching Hospital	Suleja, Niger State	Nigeria				1	2	2		2	2		1	1	2	2	3	3	3	4	4	3		3	1	1	3	3	3	3		2
285	3	1		3	University of Abuja Teaching Hospital	Suleja, Niger State	Nigeria				3	1	2		2	2	2	1	1	2	2	3	3	3	4	4	3		3	1	1	3	3	3	3		2
286	3	1		3	University of Abuja Teaching Hospital	Suleja, Niger State	Nigeria				1	2	2		2	2	2	1	1	2	2	3	3	3	4	4	3		3	1	1	3	3	3	3		2
287	3	1		3	University of Abuja Teaching Hospital	Suleja, Niger State	Nigeria				2	2	2		2	2	2	1	1	2	2	3	3	3	4	4	3		3	1	1	3	3	3	3		2
288	3	1		3	University of Abuja Teaching Hospital	Suleja, Niger State	Nigeria				1	2	2		2	2	2	1	1	2	2	3	3	3	4	4	3		3	1	1	3	3	3	3		2
289	3	1		3	University of Abuja Teaching Hospital	Suleja, Niger State	Nigeria				2	1	2		2	2	2	1	1	2	2	3	3	3	4	4	3		3	1	1	3	3	3	3		2
290	3	1		3	University of Abuja Teaching Hospital	Suleja, Niger State	Nigeria				1	1	2		2	2	2	1	1	2	2	3	3	3	4	4	3		3	1	1	3	3	3	3		2
291	3	1		3	University of Abuja Teaching Hospital	Suleja, Niger State	Nigeria				2	1	2		2	2	2	1	1	2	2	3	3	3	4	4	3		3	1	1	3	3	3	3		2
292	3	1		3	University of Abuja Teaching Hospital	Suleja, Niger State	Nigeria				1	1	2		2	2	2	1	1	2	2	3	3	3	4	4	3		3	1	1	3	3	3	3		2
293	3	1		3	University of Abuja Teaching Hospital	Suleja, Niger State	Nigeria				1	1	2		2	2	2	1	1	2	2	3	3	3	4	4	3		3	1	1	3	3	3	3		2
294	3	1		3	University of Abuja Teaching Hospital	Suleja, Niger State	Nigeria				1	2	2		2	2	2	1	1	2	2	3	3	3	4	4	3		3	2	2	3	3	3	3		2
295	3	1		3	University of Abuja Teaching Hospital	Suleja, Niger State	Nigeria				2	1	2		2	2	2	1	1	2	2	3	3	3	4	4	3		3	1	1	3	3	3	3		2
296	3	1		3	University of Abuja Teaching Hospital	Suleja, Niger State	Nigeria				1	1	2		2	2	2	1	1	2	2	3	3	3	4	4	3		3	1	1	3	3	3	3		2
297	3	1		3	University of Abuja Teaching Hospital	Suleja, Niger State	Nigeria				1	1	2		2	2	2	2	2	3	3	3	3	3	4	4	3		3	1	1	3	3	3	3		2
298	3	1		3	University of Abuja Teaching Hospital	Suleja, Niger State	Nigeria				2	2	2		2	2	2	1	1	2	2	3	3	3	4	4	3		3	1	1	3	3	3	3		2
299	3	1		3	University of Abuja Teaching Hospital	Suleja, Niger State	Nigeria				4	1	2		2	3	2	1	1	1	1	3	3	3	4	4	3		3	1	1	3	3	3	3		2
300	3	1		3	University of Abuja Teaching Hospital	Suleja, Niger State	Nigeria				2	1	2		2	2	1	1	1	1	2	3	3	3	4	4	3		1	1	2	3	3	3	3		2
301	3	1		3	University of Abuja Teaching Hospital	Suleja, Niger State	Nigeria				2	1	2		2	3	2	1	1	1	3	2	2	2	4	4	3		3	1	1	3	3	3	3		2
302	3	1		3	University of Abuja Teaching Hospital	Suleja, Niger State	Nigeria				2	1	2		2	3	1	1	1	2	2	2	2	2	3	3	3		3	1	1	3	3	3	3		2
303	3	1		3	University of Abuja Teaching Hospital	Suleja, Niger State	Nigeria				3	2	2		2	3	1	1	1	1	2		3	2	4	4	3		4	3	3	3	4	4	3		2
304	3	1		3	University of Abuja Teaching Hospital	Suleja, Niger State	Nigeria				2	1	2		2	3	1	1	1	1	2	2	2	3	4	4	3		4	3	2	3	4	4	3		2
305	3	1		3	University of Abuja Teaching Hospital	Suleja, Niger State	Nigeria				2	1	2		2	3	1	1	1	1	2	2	1	2	4	4	3		4	3	2	3	4	4	3		2
306	3	1		3	University of Abuja Teaching Hospital	Suleja, Niger State	Nigeria				1	1	2		2	2	1	1	1	1	2	2	2	2	4	4	3		4	3	3	3	4	4	3		2
307	3	1		3	University of Abuja Teaching Hospital	Suleja, Niger State	Nigeria				1	2	2		2	3	1	1	1	1	2	2	2	2	4	4	3		4	3	2	3	4	4	3		2
308	3	1		3	University of Abuja Teaching Hospital	Suleja, Niger State	Nigeria				2	1	2		2	2	1	1	1	1	2	2	2	3	4	4	3		3	2	2	4	4	4	3		2
309	3	1		3	University of Abuja Teaching Hospital	Suleja, Niger State	Nigeria				1	2	2		2	3	1	1	1	1	1	2	2	2	3	4	3		3	2	1	4	4	4	3		2
310	3	1		3	University of Abuja Teaching Hospital	Suleja, Niger State	Nigeria				2	1	2		2	3	1	1	1	1	2	2	2	1	2	2	3		3	2	3	4	4	4	3		2
311	3	1		3	University of Abuja Teaching Hospital	Suleja, Niger State	Nigeria				1	1	2		2	3	1	1	1	1	2	2	2	1	3	3	3		3	2	2	3	4	4	3		2
312	3	1		3	University of Abuja Teaching Hospital	Suleja, Niger State	Nigeria				1	2	2		2	3	1	1	1	1	3	3	2	2	4	3	3		3	1	1	2	3	4	3		2
313	3	1		3	University of Abuja Teaching Hospital	Suleja, Niger State	Nigeria				1	2	2		2	3	1	1	1	1	2	2	2	2	3	3	3		4	3	2	3	3	3	3		2
314	3	1		3	University of Abuja Teaching Hospital	Suleja, Niger State	Nigeria				2	1	2		2	2	1	1	1	1	1	1	2	2	3	3	3		3	2	2	3	4	4	3		2
315	3	1		3	University of Abuja Teaching Hospital	Suleja, Niger State	Nigeria				1	2	2		2	3	1	1	1	1	1	1	2	2	4	4	3		1	1	1	3	4	4	3		2
316	3	1		3	University of Abuja Teaching Hospital	Suleja, Niger State	Nigeria				2	1	2		2	3	1	1	1	1	2	2	2	2	4	4	3		3	2	2	3	4	4	3		2
317	3	1		3	University of Abuja Teaching Hospital	Suleja, Niger State	Nigeria				1	1	2		2	3	1	1	1	1	2	2	2	2	4	4	3		4	3	3	3	4	4	3		2
318	3	1		3	University of Abuja Teaching Hospital	Suleja, Niger State	Nigeria				2	1	2		2	3	1	1	1	1	3	2	2	2	4	4	3		4	3	3	3	4	4	3		2
319	3	1		3	University of Abuja Teaching Hospital	Suleja, Niger State	Nigeria				2	2	2		2	3	1	1	1	1	3	2	2	2	4	4	3		4	3	3	3	4	4	3		2
320	3	1		3	University of Abuja Teaching Hospital	Suleja, Niger State	Nigeria				1	1	2		2	3	1	1	1	1	2	2	2	2	3	4	3		4	3	3	2	4	4	3		2
321	3	1		3	University of Abuja Teaching Hospital	Suleja, Niger State	Nigeria				2	2	2		2	3	1	1	1	1	2	2	2	1	4	4	3		4	3	2	3	4	4	3		2
322	3	1		3	University of Abuja Teaching Hospital	Suleja, Niger State	Nigeria				2	1	2		2	2	1	1	1	1	1	2	2	2	4	4	3		4	3	3	3	4	4	3		2
323	3	1		3	University of Abuja Teaching Hospital	Suleja, Niger State	Nigeria				2	1	2		2	3	1	1	1	1	1	2	2	2	4	4	3		4	3	3	3	4	4	3		2
324	3	1		3	University of Abuja Teaching Hospital	Suleja, Niger State	Nigeria				2	1	2		2	2	1	1	1	1	1	2	2	2	4	4	3		4	3	3	3	4	4	3		2
325	3	1		3	University of Abuja Teaching Hospital	Suleja, Niger State	Nigeria				2	1	2		2	2	1	1	1	2	1	2	2	3	4	4	3		1	1	3	1	4	4	3		2
326	3	1		3	University of Abuja Teaching Hospital	Suleja, Niger State	Nigeria				2	1	2		2	2		1	1	1	1	3	3	3	4	4	3		1	1	3	3	4	4	3		2
327	3	1		3	University of Abuja Teaching Hospital	Suleja, Niger State	Nigeria				3	1	2		2	3	1	1	1	1	2	2	2	2	4	4	3		4	3	2	3	4	4	3		2
328	3	1		3	University of Abuja Teaching Hospital	Suleja, Niger State	Nigeria				1	2	2		2	2	1	1	1	1	2	2	2	2	4	4	3		4	3	2	3	4	4	3		2
329	3	1		3	University of Abuja Teaching Hospital	Suleja, Niger State	Nigeria				2	2	2		2	3	4	1	1	1	1	1	1	1	4	4	3		3	1	3	1	4	4	3		2
330	3	1		3	University of Abuja Teaching Hospital	Suleja, Niger State	Nigeria				2	2	2		2	2	2	1	1	1	1	1	1	1	4	4	3		1	1	1	4	4	4	3		2
331	3	1		3	University of Abuja Teaching Hospital	Suleja, Niger State	Nigeria				3	2	2		2	2	4	4	4	4	2	3	4	3	4	4	3		4	2	3	4	4	4	3		2
332	3	1		3	University of Abuja Teaching Hospital	Suleja, Niger State	Nigeria				3	2	2		2	2	1	1	1	1	3	3	3	2	4	4	3		1	1	3	3	4	4	3		2
333	3	1		3	University of Abuja Teaching Hospital	Suleja, Niger State	Nigeria				3	2	2		2	2	1	1	1	1	3	3	3	2	4	4	3										2
334	3	1		3	University of Abuja Teaching Hospital	Suleja, Niger State	Nigeria				1	2	2		2	2	1	1	1	1	2	2	2	3	4	4	3		1	2	2	3	4	4	3		2
335	3	1		3	University of Abuja Teaching Hospital	Suleja, Niger State	Nigeria				3	1	2		2	2	1	1	1	1	2	2	2	2	3	4	3		1	1	2	3	4	4	3		2
336	3	1		3	University of Abuja Teaching Hospital	Suleja, Niger State	Nigeria				1	1	2		2	2	1	1	1	1	2	2	2	3	2	4	3		1	1	1	2	4	4	3		2
337	3	1		3	University of Abuja Teaching Hospital	Suleja, Niger State	Nigeria				1	2	2		2	2	1	1	1	2	2	2	3	2	4	4	3		1	1	3	3	4	4	3		2
338	3	1		3	University of Abuja Teaching Hospital	Suleja, Niger State	Nigeria				1	2	2		2	2	1	1	1	1	2	2	2	3	4	4	3		1	1	2	3	4	4	3		2
339	3	1		3	University of Abuja Teaching Hospital	Suleja, Niger State	Nigeria				1	1	2		2	2	1	1	1	3	3	2	2	2	4	4	3		1	2	2	2	4	4	3		2
340	3	1		3	University of Abuja Teaching Hospital	Suleja, Niger State	Nigeria				1	2	2		2	2	1	1	1	1	2	2	3	3	4	4	3		4	1	1	4	4	4	3		2
341	3	1		3	University of Abuja Teaching Hospital	Suleja, Niger State	Nigeria				1		2		2	2	1	1	1	1	1	3	3	3	4	4	3		4	2	2	4	4	4	3		2
342	3	1		3	University of Abuja Teaching Hospital	Suleja, Niger State	Nigeria				4		2		2	2	1	1	1	2	2	2	3	2	4	4	3		4	1	3	2	4	4	3		2
343	3	1		3	University of Abuja Teaching Hospital	Suleja, Niger State	Nigeria				2	2	2		2	2	1	1	1	1	2	2	2	2	3	4	3		2	2	3	3	4	4	3		2
344	3	1		3	University of Abuja Teaching Hospital	Suleja, Niger State	Nigeria				2	2	2		2	2	1	1	2	1	2	2	2	2	4	4	3		3	3	3	4	4	4	3		2
345	3	1		3	University of Abuja Teaching Hospital	Suleja, Niger State	Nigeria				2	1	2		2	2	1	1	1	1	2	2	2	3	4	4	3		4	1	3	4	4	4	3		2
346	3	1		3	University of Abuja Teaching Hospital	Suleja, Niger State	Nigeria				4	2	2		2	2	1	1	1	1		2	2	2	4	4	3		4	1	2	4	4	4	3		2
347	3	1		3	University of Abuja Teaching Hospital	Suleja, Niger State	Nigeria				3	2	2		2	2	1	1	1	2	2	2	1	2	1	3	3		3	1	2	3	3	4	3		2
348	3	1		3	University of Abuja Teaching Hospital	Suleja, Niger State	Nigeria				2	1	2		2	2	1	1	1	2	2	3	2	2	4	4	3		3	1	3	3	4	4	3		2
349	3	1		3	University of Abuja Teaching Hospital	Suleja, Niger State	Nigeria				2	1	2		2	2	1	1	1	2	2	2	3	2	4	4	3		1	1	3	3	4	4	3		2
350	3	1		3	University of Abuja Teaching Hospital	Suleja, Niger State	Nigeria				2	1	2		2	2	1	1	1	2	2	2	3	2	4	4	3		1	1	3	3	4	4	3		2
351	3	1		3	University of Abuja Teaching Hospital	Suleja, Niger State	Nigeria				1	2	2		2	2	1	1	1	1	2	3	3	3	4	4	3		4	1	3	4	4	4	3		2
352	3	1		3	University of Abuja Teaching Hospital	Suleja, Niger State	Nigeria				2	1	2		2	2	1	1	1	2	2	2	3	2	4	4	3		1	1	3	3	4	4	3		2
353	3	1		3	University of Abuja Teaching Hospital	Suleja, Niger State	Nigeria				2	2	2		2	2	1	1	1	2	2	2	3	2	4	4	3		1	1	3	3	4	4	3		2
354	3	1		3	University of Abuja Teaching Hospital	Suleja, Niger State	Nigeria				2	1	2		2	2	1	1	1	2	2	2	3	2	4	4	3		1	1	3	3	4	4	3		2
355	3	1		3	University of Abuja Teaching Hospital	Suleja, Niger State	Nigeria				1	2	2		2	2	1	1	1	2	2	2	3	2	4	4	3		1	1	3	3	4	4	3		2
356	3	1		3	University of Abuja Teaching Hospital	Suleja, Niger State	Nigeria				3	2	2		2	2	1	1	1	2	2	2	3	2	4	4	3		1	1	3	3	4	4	3		2
357	3	1		3	University of Abuja Teaching Hospital	Suleja, Niger State	Nigeria				2	2	2		2	2	1	1	1	2	2	2	3	2	4	4	3		1	1	3	3	4	4	3		2
358	3	1		3	University of Abuja Teaching Hospital	Suleja, Niger State	Nigeria				3	1			2	2	1	1	1	2	2	2	3	2	4	4	3		1	1	3	3	4	4	3		2
359	3	1		3	University of Abuja Teaching Hospital	Suleja, Niger State	Nigeria				3	2	2		2	2	1	1	1	2	2	2	3	2	4	4	3		2	2	3	3	4	4	3		2
360	3	1		3	University of Abuja Teaching Hospital	Suleja, Niger State	Nigeria				2	1	2		2	2	1	1	1	1	1	3	3		4	4	3		4			4	3	3	3		2
361	3	1		3	University of Abuja Teaching Hospital	Suleja, Niger State	Nigeria				1	2	2		2	2	1	1	1		3	2		2	4	4	3		1	1	3	3	4	4	3		2
362	3	1		3	University of Abuja Teaching Hospital	Suleja, Niger State	Nigeria				3	1	2		2	2	1	1	1	1	2	2	2	3	4	4	3		4	1	3	4	4	4	3		2
363	3	1		3	University of Abuja Teaching Hospital	Suleja, Niger State	Nigeria				2	1	2		2	2	1	1	1	2	2	2	3	2	4	4	3		1	1	3	3	4	4	3		2
364	3	1		3	University of Abuja Teaching Hospital	Suleja, Niger State	Nigeria				2	1	2		2	2	1	1	1	1	1	2	2	3	4	4	3		4	1	3	4	4	4	3		2
365	3	1		3	University of Abuja Teaching Hospital	Suleja, Niger State	Nigeria				2	2	2		2	2	1	1	1	2	2	2	3	2	4	4	3		1	1	3	3	4	4	3		2
366	3	1		3	University of Abuja Teaching Hospital	Suleja, Niger State	Nigeria				1	2	2		2	2	1	1	1	1	2	2	2	2	4	4	3		4	1	2	4	4	4	3		2
367	3	1		3	University of Abuja Teaching Hospital	Suleja, Niger State	Nigeria				1	1	2		2	2	1	1	1	2	2	2	3	2	4	4	3		1	1	3	3	4	4	3		2
368	3	1		3	University of Abuja Teaching Hospital	Suleja, Niger State	Nigeria				1	1	2		2	2	1	1	1	2	2	2	3	2	4	4	3		1	1	3	3	4	4	3		2
369	3	1		3	University of Abuja Teaching Hospital	Suleja, Niger State	Nigeria				2	2	2		2	2	1	1	1	2	2	2	3	2	4	4	3		1	1	3	3	4	4	3		2
370	3	1		3	University of Abuja Teaching Hospital	Suleja, Niger State	Nigeria				3	2	2		2	2	1	1	1	1	1	1	1	1	1	1	3		4	1	4	4	4	4	3		2
371	3	1		3	University of Abuja Teaching Hospital	Suleja, Niger State	Nigeria				2	2	2		2	2	1	1	1	1	3	3		1	4	4	3		4	1	4	4	4	4	3		2
372	3	1		3	University of Abuja Teaching Hospital	Suleja, Niger State	Nigeria				1	1	2		2	2	1	1	1	1	1	1	1	1	4	4	3		4	1	4	4	4	4	3		2
373	3	1		3	University of Abuja Teaching Hospital	Suleja, Niger State	Nigeria				2	1	2		2	2	1	1	1	1	1	1	1		4	4	3		4	1	4	4	4	4	3		2
374	3	1		3	University of Abuja Teaching Hospital	Suleja, Niger State	Nigeria				2	1	2		2	2	1	1	1	2	2	2	3	2	4	4	3		1	1	3	3	4	4	3		2
375	3	1		3	University of Abuja Teaching Hospital	Suleja, Niger State	Nigeria				2		2		2	2	1	1	1	1	1	1	1	1	4	4	3		4	1	2	4	4	4	3		2
376	3	1		3	University of Abuja Teaching Hospital	Suleja, Niger State	Nigeria				2	2	2		2	2	1	1	1	2	2	2	3	2	4	4	3		1	1	3	3	4	4	3		2
377	3	1		3	University of Abuja Teaching Hospital	Suleja, Niger State	Nigeria				2	1	2		2	2	1	1	1	1	1		3	3	4	4	3		4	1	3	4	4	4	3		2
378	3	1		3	University of Abuja Teaching Hospital	Suleja, Niger State	Nigeria				1	1	2		2	2	1	1	1	1	1	1	1	1	1	1	3										2
379	3	1		3	University of Abuja Teaching Hospital	Suleja, Niger State	Nigeria				1	2	2		2	2	1	1	1	1	1	1	1	1	1	1	3		4	1	1	4	4	4	3		2
380	3	1		3	University of Abuja Teaching Hospital	Suleja, Niger State	Nigeria				2	2	2		2	2	1	1	1	1	1	1	1	1	1	1	3		4	1	4	4	4	4	3		2
381	3	1		3	University of Abuja Teaching Hospital	Suleja, Niger State	Nigeria				2	2	2		2	2	1	1	1	3	1	3		1	4	4	3		1	1	3		4	4	3		2
382	3	1		3	University of Abuja Teaching Hospital	Suleja, Niger State	Nigeria					2	2		2	2	1	1	1	1	1	1	1	1	1	1	3		4	1	4	4	4	4	3		2
383	3	1		3	University of Abuja Teaching Hospital	Suleja, Niger State	Nigeria				2	1	2		2	2	1	1	1	1	1	1	1	1	1	1	3		4	1	4	4	4	4	3		2
384	3	1		3	University of Abuja Teaching Hospital	Suleja, Niger State	Nigeria				3	2	2		2	2	2	1	1	2	2	3	2	2	4	4	3		1	1	3		4	4	3		2
385	3	1		3	University of Abuja Teaching Hospital	Suleja, Niger State	Nigeria				2	1	2		2	2	1	1	1	1	1	1	1	1	1	1	3		4	1	4	4	4	4	3		2
386	3	1		3	University of Abuja Teaching Hospital	Suleja, Niger State	Nigeria				3	2	2		2	2	1	1	1	2	2	3	2	3	4	4	3		1	1	2	2	4	4	3		2
387	3	1		3	University of Abuja Teaching Hospital	Suleja, Niger State	Nigeria				3	1	2		2	2	1	1	1	1	3	3	1	3	4	4	3		4	1	2	4	4	4	3		2
388	3	1		3	University of Abuja Teaching Hospital	Suleja, Niger State	Nigeria				3	2	2		2	2	1	1	1	1	3	3	1	3	4	4	3		4	1	2	4	4	4	3		2
389	3	1		3	University of Abuja Teaching Hospital	Suleja, Niger State	Nigeria				3	1	2		2	2	1	1	1	1	3	3	1	3	4	4	3		4	1	2	4	4	4	3		2
390	3	1		3	University of Abuja Teaching Hospital	Suleja, Niger State	Nigeria				3	2	2		2	2	1	1	1	1	3	3	1	3	4	4	3		4	1	2	4	4	4	3		2
391	3	1		3	University of Abuja Teaching Hospital	Suleja, Niger State	Nigeria				3	1	2		2	2	1																				2
392	3	1		3	University of Abuja Teaching Hospital	Suleja, Niger State	Nigeria				3	2	2		1	1	2	2	3	2	1	2	3	2	4	4	3		1	1	2	4	2	3	3		2
393	3	1		3	University of Abuja Teaching Hospital	Suleja, Niger State	Nigeria				3	1	2		1	2	2	2	2	3	1	3	3	3	3	3	3		2	2	2	3	3	3	3		2
394	3	1		3	University of Abuja Teaching Hospital	Suleja, Niger State	Nigeria				2	1	2		2	3	2	3	1	4	3	3	3	3	3	3	3		3	1	2	3	4	3	3		2
395	3	1		3	University of Abuja Teaching Hospital	Suleja, Niger State	Nigeria				2	1	2		2	2	2	3	1	4	4	4	4	3	4	4	3		3	1	3	3	3	3	3		2
396	3	1		3	University of Abuja Teaching Hospital	Suleja, Niger State	Nigeria				5	2	2		2	3	2	2	3	3	3	2	2	2	3	3	3		2	2	3	3	2	2	3		2
529	3	1		3	University of Abuja Teaching Hospital	FCT, Abuja	Nigeria				3	2	1	3	2		1										3								3		0
530	3	1		3	University of Abuja Teaching Hospital	FCT, Abuja	Nigeria				4	2	1	3	1	1	1	1	1	2	3	3	3	2	4	4	3		3	1	2	1	1	1	3		0
531	3	1		3	University of Abuja Teaching Hospital	FCT, Abuja	Nigeria				5	1	1	3	1	1	2	2	3	2	2	2	2	2	2	2	3		1	1	1	1	2	1	3		0
532	3	1		3	University of Abuja Teaching Hospital	FCT, Abuja	Nigeria				4	2	1	3	1	1	1	2	3	2	2	2	2	2	3	3	3		1	1	1	1	2	2	3		0
533	3	1		3	University of Abuja Teaching Hospital	FCT, Abuja	Nigeria				4	1	1		2		1										3								3		0
534	3	1		3	University of Abuja Teaching Hospital	FCT, Abuja	Nigeria				4	2	1		2		1										3								3		0
535	3	1		3	University of Abuja Teaching Hospital	FCT, Abuja	Nigeria				5	1	1	3	2	2	1										3		1						3		0
536	3	1		3	University of Abuja Teaching Hospital	FCT, Abuja	Nigeria				4	2	3	3	2		1										3		1						3		0
537	3	1		3	University of Abuja Teaching Hospital	FCT, Abuja	Nigeria				4	2	1	3	1	1	1	4	4	4	4	4	4	4	4	4	3		1	1	1	1	1	1	3		0
538	3	1		3	University of Abuja Teaching Hospital	FCT, Abuja	Nigeria				4	1	1	3	2		1	3	3	3							3		1						3	I really do not have knowledge of the drug	0
539	3	1		3	University of Abuja Teaching Hospital	FCT, Abuja	Nigeria				4		1	3	2		1										3		1						3		0
540	3	1		3	University of Abuja Teaching Hospital	FCT, Abuja	Nigeria				5	1	1	3	2		1		1		4	4	4	4	4	4	3		1	1	4		1	1	3		0
541	3	1		3	University of Abuja Teaching Hospital	FCT, Abuja	Nigeria				4	2	1	3	2		1		1		4	4	4	4	4	4	3		1	1	4		1	1	3		0
542	3	1		3	University of Abuja Teaching Hospital	FCT, Abuja	Nigeria				6	1	1	3	1	1	1	2	3	1	2	4	4	3	4	4	3		1	1	2	3	2	3	3		0
543	3	1		3	University of Abuja Teaching Hospital	FCT, Abuja	Nigeria				4	2	1	3	1	1	4	1	3	1	2	4	4	3	4	4	3		1	1	2	3	2	3	3		0
544	3	1		3	University of Abuja Teaching Hospital	FCT, Abuja	Nigeria				5	1	1	3	1	1	1	3	3	2	3	3	4	4	4	4	3		1	1	1	2	1	2	3		0
545	3	1		3	University of Abuja Teaching Hospital	FCT, Abuja	Nigeria				4	2	1	3	1	1	1	3	3	2	3	3	4	4	4	4	3		1	1	1	2	1	2	3		0
546	3	1		3	University of Abuja Teaching Hospital	FCT, Abuja	Nigeria				3	2	1	3	2		1										3								3		0
547	3	1		3	University of Abuja Teaching Hospital	FCT, Abuja	Nigeria				3	1	1	3	2		1										3								3		0
548	3	1		3	University of Abuja Teaching Hospital	FCT, Abuja	Nigeria				4	1	3	2	1	1	1	3	3	3	2	1	1	3	1	3	3		1	1	3	3	1	1	3		0
549	3	1		3	University of Abuja Teaching Hospital	FCT, Abuja	Nigeria				3	2	1	3	2		1										3		1						3		0
550	3	1		3	University of Abuja Teaching Hospital	FCT, Abuja	Nigeria				5	1	1	3	2		3	1	1	3	3	3	3	3	4	4	3		2	2	2	1	3	4	3		0
551	3	1		3	University of Abuja Teaching Hospital	FCT, Abuja	Nigeria				2	1	2	3	1	1	1	4	4	2	4	4	4	4	4	4	3		1	1	1	2	1	1	3		0
552	3	1		3	University of Abuja Teaching Hospital	FCT, Abuja	Nigeria				4	1	1	3	2		1										3		1						3		0
553	3	1		3	University of Abuja Teaching Hospital	FCT, Abuja	Nigeria				3	2	1	3	2		1										3		1						3		0
554	3	1		3	University of Abuja Teaching Hospital	FCT, Abuja	Nigeria				3	2	1	3	2		1										3		1	1					3		0
555	3	1		3	University of Abuja Teaching Hospital	FCT, Abuja	Nigeria				4	1		3	2		1										3		1						3		0
556	3	1		3	University of Abuja Teaching Hospital	FCT, Abuja	Nigeria				5	1	1	3	2		1										3								3		0
557	3	1		3	University of Abuja Teaching Hospital	FCT, Abuja	Nigeria				4	2	1	3	2		1										3		1						3		0
558	3	1		3	University of Abuja Teaching Hospital	FCT, Abuja	Nigeria				4	2	1	3	2	2	2										3		2						3		0
559	3	1		3	University of Abuja Teaching Hospital	FCT, Abuja	Nigeria				6		1	3	2		1										3		1						3		0
560	3	1		3	University of Abuja Teaching Hospital	FCT, Abuja	Nigeria				4	2	1	3	2		1										3								3		0
